# Supplementary material for: A Novel Mitochondrial Targeted Compound Phosundoxin Showing Potent Antifungal Activity against Common Clinical Pathogenic Fungi
Source: J Fungi (Basel). 2023 Dec 31;10(1):28. doi: 10.3390/jof10010028 (PMC10817537; doi:10.3390/jof10010028)
Supplement: Supplementary file 1 [file jof-10-00028-s001.zip]

Archive with 8 entries (7 files):
- Supplementary Materials/Table S1.docx
- Supplementary Materials/Table S2.docx
- Supplementary Materials/Table S3.xlsx
- Supplementary Materials/Table S4.xlsx
- Supplementary Materials/Table S5.xlsx
- Supplementary Materials/Table S6.docx
- Supplementary Materials/Table S7.docx
- Supplementary Materials/
