# Supplementary material for: A Novel Mitochondrial Targeted Compound Phosundoxin Showing Potent Antifungal Activity against Common Clinical Pathogenic Fungi
Source: J Fungi (Basel). 2023 Dec 31;10(1):28. doi: 10.3390/jof10010028 (PMC10817537; doi:10.3390/jof10010028)
Supplement: Supplementary file 1 [file jof-10-00028-s001.zip › Supplementary Materials/Table S3.xlsx]

## Sheet: Table S3
Table S3. Annotation results of DEGs in the GO database.
GO ID	Description	Term Type	A_20201_vs_A_DMSO_G num	A_20201_vs_A_DMSO_G percent	A_20201_vs_A_DMSO_G_Gene_ids	A_20201_vs_A_DMSO_G_Gene_names
GO:0002376	immune system process	biological_process	1	1/554	gene-CAALFM_C603500CA	SAP4
GO:0015976	carbon utilization	biological_process	1	1/554	gene-CAALFM_C113520CA	MCU1
GO:0065007	biological regulation	biological_process	79	79/554	gene-CAALFM_C112240CA;gene-CAALFM_C700970CA;gene-CAALFM_C702810WA;gene-CAALFM_CR04140WA;gene-CAALFM_CR09300CA;gene-CAALFM_C601930WA;gene-CAALFM_C603700WA;gene-CAALFM_C405370WA;gene-CAALFM_C404000WA;gene-CAALFM_C101580WA;gene-CAALFM_C107550WA;gene-CAALFM_C301250WA;gene-CAALFM_C303470WA;gene-CAALFM_C503410CA;gene-CAALFM_CR03350CA;gene-CAALFM_C603500CA;gene-CAALFM_C208890WA;gene-CAALFM_CR05610CA;gen…	CAALFM_C112240CA;YOX1;PRX1;CAALFM_CR04140WA;SCO1;YHM1;ALS1;PUF3;MET4;CAALFM_C101580WA;SWD2;PMC1;CAALFM_C303470WA;CAALFM_C503410CA;CAALFM_CR03350CA;SAP4;CAALFM_C208890WA;SRR1;CAALFM_C304740CA;PCL5;TAC1;CAALFM_C502780WA;CAALFM_C604050WA;GCN4;RTA3;CRD2;RTA4;CAALFM_C401140CA;CAALFM_C203560CA;CAALFM_C105270CA;SUV3;SUC1;CAALFM_C207800WA;CAALFM_C103870CA;ZCF29;CAALFM_C602460CA;CAALFM_C200310WA;YVC1;GDA1…
GO:0008152	metabolic process	biological_process	255	255/554	gene-CAALFM_C405370WA;gene-CAALFM_C403410WA;gene-CAALFM_C102660CA;gene-CAALFM_C603440WA;gene-CAALFM_CR04340WA;gene-CAALFM_C405380CA;gene-CAALFM_C304300CA;gene-CAALFM_C106450CA;gene-CAALFM_C104900WA;gene-CAALFM_C107550WA;gene-CAALFM_CR03400WA;gene-CAALFM_C701300CA;gene-CAALFM_C601000CA;gene-CAALFM_C303190CA;gene-CAALFM_C302460CA;gene-CAALFM_C201740CA;gene-CAALFM_CR04010CA;gene-CAALFM_C405300WA;gen…	PUF3;CAALFM_C403410WA;MGM101;CAALFM_C603440WA;PIM1;CAALFM_C405380CA;POL1;RPS14B;MNN15;SWD2;CAALFM_CR03400WA;PSF1;CAALFM_C601000CA;CAALFM_C303190CA;PHA2;CAALFM_C201740CA;MRPL40;XKS1;CYS3;CAALFM_C604050WA;CAALFM_C300450CA;ERG28;SUN41;AGC1;CAALFM_CR00570WA;CAALFM_C108520CA;SUV3;CAALFM_C105270CA;MRP17;CAALFM_C100980WA;MSM1;CHT3;CDG1;HTA1;NAM2;ATP18;SCW11;CAALFM_C400880WA;RPO41;CAALFM_C201030WA;MRPL6;…
GO:0098743	cell aggregation	biological_process	1	1/554	gene-CAALFM_C603700WA	ALS1
GO:0051704	multi-organism process	biological_process	27	27/554	gene-CAALFM_C106370CA;gene-CAALFM_C603700WA;gene-CAALFM_C404000WA;gene-CAALFM_CR01730WA;gene-CAALFM_C603030WA;gene-CAALFM_C603500CA;gene-CAALFM_C110400CA;gene-CAALFM_C209940WA;gene-CAALFM_C600820WA;gene-CAALFM_C204350CA;gene-CAALFM_C603850CA;gene-CAALFM_C703880CA;gene-CAALFM_CR09180WA;gene-CAALFM_C105140WA;gene-CAALFM_C114120CA;gene-CAALFM_CR09210WA;gene-CAALFM_C104020CA;gene-CAALFM_C703220CA;gen…	PBR1;ALS1;MET4;IFU5;SAP5;SAP4;FGR41;GCN4;SUN41;SUV3;IHD1;CAALFM_C703880CA;CDG1;BRG1;RBE1;SUC1;CSH1;ZCF29;RHD3;CZF1;WOR2;CAALFM_C600920WA;EFG1;IPT1;PLB1;YVC1;WOR1
GO:0040011	locomotion	biological_process	1	1/554	gene-CAALFM_C601990WA	PLB1
GO:0022414	reproductive process	biological_process	6	6/554	gene-CAALFM_C208820CA;gene-CAALFM_C113170CA;gene-CAALFM_CR02200CA;gene-CAALFM_CR10540CA;gene-CAALFM_C100950CA;gene-CAALFM_C304740CA	SPO11;MSH6;RAD51;MCD1;CDC5;CAALFM_C304740CA
GO:0000003	reproduction	biological_process	2	2/554	gene-CAALFM_C204350CA;gene-CAALFM_C502470WA	SUV3;INT1
GO:0006791	sulfur utilization	biological_process	1	1/554	gene-CAALFM_C404840CA	AGP3
GO:0071840	cellular component organization or biogenesis	biological_process	112	112/554	gene-CAALFM_C305030WA;gene-CAALFM_C405370WA;gene-CAALFM_C403410WA;gene-CAALFM_C102660CA;gene-CAALFM_CR04340WA;gene-CAALFM_C300620CA;gene-CAALFM_C107550WA;gene-CAALFM_CR05970CA;gene-CAALFM_C303190CA;gene-CAALFM_C206460WA;gene-CAALFM_C600820WA;gene-CAALFM_C503070WA;gene-CAALFM_C105270CA;gene-CAALFM_C601930WA;gene-CAALFM_C200610CA;gene-CAALFM_C504110WA;gene-CAALFM_C113410WA;gene-CAALFM_C100640CA;gen…	PHB2;PUF3;CAALFM_C403410WA;MGM101;PIM1;CAALFM_C300620CA;SWD2;CAALFM_CR05970CA;CAALFM_C303190CA;RTA3;SUN41;RPS5;CAALFM_C105270CA;YHM1;ATP18;SCW11;COX19;RPO41;RIM2;CAALFM_C104970WA;CAALFM_C505250CA;MSS51;MEF2;CAALFM_C702480WA;SMC2;HSP60;YME1;TOM6;CAALFM_C108470WA;COX17;MSH6;CAALFM_CR05450CA;PGA62;CYT2;CAALFM_C206950CA;CAALFM_C307470WA;CAALFM_C504620CA;CAALFM_C200700WA;HTB1;CAALFM_CR08130WA;CAALFM_C…
GO:0009987	cellular process	biological_process	357	357/554	gene-CAALFM_C403410WA;gene-CAALFM_C102660CA;gene-CAALFM_CR04340WA;gene-CAALFM_C104900WA;gene-CAALFM_CR03400WA;gene-CAALFM_C303190CA;gene-CAALFM_CR04010CA;gene-CAALFM_CR08340WA;gene-CAALFM_C600820WA;gene-CAALFM_C113400CA;gene-CAALFM_C105270CA;gene-CAALFM_C204810WA;gene-CAALFM_C601070CA;gene-CAALFM_C502460CA;gene-CAALFM_C505250CA;gene-CAALFM_C104020CA;gene-CAALFM_CR01370CA;gene-CAALFM_CR02170WA;gen…	CAALFM_C403410WA;MGM101;PIM1;MNN15;CAALFM_CR03400WA;CAALFM_C303190CA;MRPL40;CYS3;SUN41;AGC1;CAALFM_C105270CA;HIS3;CIP1;ECM331;CAALFM_C505250CA;CSH1;CAALFM_CR01370CA;MET2;ARO8;IQG1;FRP2;ATP19;CAALFM_C108470WA;CAALFM_CR02210WA;CAALFM_CR05450CA;ECM17;TUF1;LAT1;CAALFM_CR05970CA;RSM22;CAALFM_CR08130WA;MRP2;CAALFM_C703880CA;CAALFM_C503290CA;MET15;SDH4;TIM17;TAZ1;CAALFM_C113060CA;PIR1;CAALFM_C403730CA;M…
GO:0032502	developmental process	biological_process	7	7/554	gene-CAALFM_C700970CA;gene-CAALFM_CR02200CA;gene-CAALFM_C109120WA;gene-CAALFM_C204350CA;gene-CAALFM_C703880CA;gene-CAALFM_C600920WA;gene-CAALFM_C505080WA	YOX1;RAD51;IPT1;SUV3;CAALFM_C703880CA;CAALFM_C600920WA;GRF10
GO:0032501	multicellular organismal process	biological_process	1	1/554	gene-CAALFM_C505080WA	GRF10
GO:0040007	growth	biological_process	37	37/554	gene-CAALFM_C303360WA;gene-CAALFM_C501830CA;gene-CAALFM_C402390WA;gene-CAALFM_C406820CA;gene-CAALFM_C603700WA;gene-CAALFM_CR01730WA;gene-CAALFM_C505190WA;gene-CAALFM_C501840CA;gene-CAALFM_C210430CA;gene-CAALFM_C501130WA;gene-CAALFM_CR09680CA;gene-CAALFM_C111230WA;gene-CAALFM_C204350CA;gene-CAALFM_C103870CA;gene-CAALFM_C113520CA;gene-CAALFM_C403780CA;gene-CAALFM_C201410CA;gene-CAALFM_C502790CA;gen…	FCY2;HAL9;PGA62;CZF1;ALS1;IFU5;PCL5;TAC1;FGR29;CYC3;RTA4;FGR39;SUV3;CAALFM_C103870CA;MCU1;CAALFM_C403780CA;CLB2;GAP1;GDA1;PGA59;RAD51;RNR1;CHT2;ZCF29;CAALFM_C302290WA;SRR1;WOR2;FGR41;GCN4;GRF10;IPT1;ZCF17;RAS2;STP4;CDC5;WOR1;GIR2
GO:0051179	localization	biological_process	65	65/554	gene-CAALFM_C503500WA;gene-CAALFM_C102880CA;gene-CAALFM_C503070WA;gene-CAALFM_C302500WA;gene-CAALFM_C503060CA;gene-CAALFM_C703120WA;gene-CAALFM_C105470WA;gene-CAALFM_C400520WA;gene-CAALFM_C209990CA;gene-CAALFM_C103300CA;gene-CAALFM_CR01960CA;gene-CAALFM_C701970CA;gene-CAALFM_CR01390WA;gene-CAALFM_CR05970CA;gene-CAALFM_C301980CA;gene-CAALFM_C306050CA;gene-CAALFM_C504620CA;gene-CAALFM_C404840CA;gen…	GAP6;MIA40;RPS5;PAM17;TNA1;TIM54;MTM1;PAM18;YOR1;MAS1;MRS2;TOM40;MGE1;CAALFM_CR05970CA;TOM6;CAALFM_C306050CA;CAALFM_C504620CA;AGP3;CAALFM_C407140WA;TIM23;INT1;AGC1;MAS2;TIM21;CDR1;ITR1;CAALFM_C401140CA;CAALFM_C109210CA;CAALFM_C204170CA;TIM12;YVC1;ATP18;HSP60;TIM17;RIM2;TIM9;MUP1;CAALFM_C104970WA;CAALFM_C104340CA;CTP1;CAALFM_C301910CA;CAALFM_C405380CA;CDR2;ATP19;CAALFM_C701600WA;CAALFM_C601380CA;T…
GO:0022610	biological adhesion	biological_process	10	10/554	gene-CAALFM_C106370CA;gene-CAALFM_CR07890WA;gene-CAALFM_C110400CA;gene-CAALFM_C210240WA;gene-CAALFM_C502470WA;gene-CAALFM_C603700WA;gene-CAALFM_C104020CA;gene-CAALFM_C407140WA;gene-CAALFM_C110150WA;gene-CAALFM_C105140WA	PBR1;EFG1;FGR41;GPD1;INT1;ALS1;CSH1;CAALFM_C407140WA;WOR1;BRG1
GO:0050896	response to stimulus	biological_process	71	71/554	gene-CAALFM_C504530WA;gene-CAALFM_C501830CA;gene-CAALFM_C205470WA;gene-CAALFM_C113170CA;gene-CAALFM_C202680WA;gene-CAALFM_C102660CA;gene-CAALFM_C401700CA;gene-CAALFM_C701430CA;gene-CAALFM_CR10540CA;gene-CAALFM_CR04340WA;gene-CAALFM_C603700WA;gene-CAALFM_C600900CA;gene-CAALFM_C302150CA;gene-CAALFM_C111230WA;gene-CAALFM_C301250WA;gene-CAALFM_CR05610CA;gene-CAALFM_C603500CA;gene-CAALFM_C305220WA;gen…	CAALFM_C504530WA;HAL9;COQ5;MSH6;PDR17;MGM101;NHP6A;CAALFM_C701430CA;MCD1;PIM1;ALS1;CAALFM_C600900CA;ERG6;FGR39;PMC1;SRR1;SAP4;CDR1;RAD51;TAC1;CAALFM_C500350CA;FGR41;GCN4;MDJ1;RTA4;PSF1;SSC1;ERG2;SUV3;CAALFM_C105270CA;DPB2;LEU4;CAALFM_C103870CA;PGA62;CIP1;CAALFM_C200310WA;GDA1;ROA1;HTA1;PGA59;CAALFM_C304740CA;RNR1;CHT2;PSF3;RNH35;ALT1;CAALFM_C701170CA;CAALFM_C301910CA;PIR1;CAALFM_C302290WA;CDR2;PO…
GO:0031974	membrane-enclosed lumen	cellular_component	41	41/554	gene-CAALFM_C205470WA;gene-CAALFM_C102880CA;gene-CAALFM_C300340WA;gene-CAALFM_C504650CA;gene-CAALFM_CR04340WA;gene-CAALFM_C113410WA;gene-CAALFM_C400520WA;gene-CAALFM_C201180WA;gene-CAALFM_C103300CA;gene-CAALFM_C701640WA;gene-CAALFM_C402130WA;gene-CAALFM_CR01390WA;gene-CAALFM_C303190CA;gene-CAALFM_C114090WA;gene-CAALFM_C401140CA;gene-CAALFM_C502770WA;gene-CAALFM_C108690WA;gene-CAALFM_C503600WA;gen…	COQ5;MIA40;CAALFM_C300340WA;MSM1;PIM1;COX19;PAM18;COX17;MAS1;LAT1;CYT2;MGE1;CAALFM_C303190CA;CAALFM_C114090WA;CAALFM_C401140CA;MSW1;CAALFM_C108690WA;MDJ1;MAS2;CAALFM_C600340CA;SSC1;SUV3;CAALFM_C407140WA;CAALFM_C106840CA;HSP60;CAALFM_C400880WA;CAALFM_C403730CA;PAM17;SRR1;CYM1;CAALFM_C600920WA;TIM8;CAALFM_C202120WA;CAALFM_C405820WA;CAALFM_CR01100CA;CYC3;MSF1;MAM33;TIM44;TIM13;YAH1
GO:0032991	protein-containing complex	cellular_component	173	173/554	gene-CAALFM_C403410WA;gene-CAALFM_C405380CA;gene-CAALFM_C304300CA;gene-CAALFM_C400520WA;gene-CAALFM_C107550WA;gene-CAALFM_C701300CA;gene-CAALFM_C603730CA;gene-CAALFM_C112320CA;gene-CAALFM_C201740CA;gene-CAALFM_CR04010CA;gene-CAALFM_C203950WA;gene-CAALFM_C303910WA;gene-CAALFM_C503070WA;gene-CAALFM_CR00570WA;gene-CAALFM_C102350WA;gene-CAALFM_C108520CA;gene-CAALFM_C204350CA;gene-CAALFM_C203560CA;gen…	CAALFM_C403410WA;CAALFM_C405380CA;POL1;PAM18;SWD2;PSF1;CAALFM_C603730CA;ATP19;CAALFM_C201740CA;MRPL40;CAALFM_C203950WA;HTA1;RPS5;CAALFM_CR00570WA;TIM21;CAALFM_C108520CA;SUV3;CAALFM_C203560CA;CAALFM_C105270CA;CAALFM_CR10830CA;CLB2;ATP18;RPO41;CAALFM_C201030WA;PCL2;MRPL6;COX9;DPB2;CAALFM_C306390WA;CAALFM_C505250CA;CAALFM_CR01370CA;TIM23;HSP60;YME1;HTA2;CAALFM_C109710CA;TOM6;CAALFM_C602370CA;CAALFM_…
GO:0044425	membrane part	cellular_component	160	160/554	gene-CAALFM_C305030WA;gene-CAALFM_C202280WA;gene-CAALFM_C601930WA;gene-CAALFM_C105470WA;gene-CAALFM_C400520WA;gene-CAALFM_C104900WA;gene-CAALFM_C204170CA;gene-CAALFM_CR05970CA;gene-CAALFM_C112320CA;gene-CAALFM_C100800CA;gene-CAALFM_C110400CA;gene-CAALFM_C201090CA;gene-CAALFM_C113400CA;gene-CAALFM_C102350WA;gene-CAALFM_C109210CA;gene-CAALFM_C102070WA;gene-CAALFM_CR09210WA;gene-CAALFM_C604200CA;gen…	PHB2;CAALFM_C202280WA;YHM1;MTM1;PAM18;MNN15;CAALFM_C204170CA;CAALFM_CR05970CA;ATP19;ERG2;FGR41;ERG28;AGC1;TIM21;CAALFM_C109210CA;HSP31;SUC1;CAALFM_C604200CA;ATP18;PGA59;CAALFM_C404190CA;RIM2;CAALFM_C300840CA;MCU1;ECM331;CAALFM_CR00270CA;MSS51;CAALFM_C104590WA;CAALFM_C702480WA;TIM23;FRP2;RCH1;YME1;GAP1;TOM6;CAALFM_C108470WA;GDA1;CAALFM_CR04920WA;HIP1;MIA40;PGA62;CAALFM_C305280CA;MRS2;PGA6;CAALFM_C…
GO:0044421	extracellular region part	cellular_component	11	11/554	gene-CAALFM_C601990WA;gene-CAALFM_C114120CA;gene-CAALFM_C207380WA;gene-CAALFM_C603030WA;gene-CAALFM_C206450CA;gene-CAALFM_C307470WA;gene-CAALFM_C304890WA;gene-CAALFM_C603500CA;gene-CAALFM_C601070CA;gene-CAALFM_C104800CA;gene-CAALFM_CR04810WA	PLB1;RBE1;SSC1;SAP5;CAALFM_C206450CA;CAALFM_C307470WA;CDR2;SAP4;CIP1;CAALFM_C104800CA;RPS3
GO:0044422	organelle part	cellular_component	236	236/554	gene-CAALFM_C305030WA;gene-CAALFM_C202280WA;gene-CAALFM_C403410WA;gene-CAALFM_C102660CA;gene-CAALFM_CR04340WA;gene-CAALFM_C405380CA;gene-CAALFM_C304300CA;gene-CAALFM_C105470WA;gene-CAALFM_C400520WA;gene-CAALFM_C104900WA;gene-CAALFM_C107550WA;gene-CAALFM_C500820WA;gene-CAALFM_C204170CA;gene-CAALFM_CR05970CA;gene-CAALFM_C207380WA;gene-CAALFM_C303190CA;gene-CAALFM_C201740CA;gene-CAALFM_C112610WA;gen…	PHB2;CAALFM_C202280WA;CAALFM_C403410WA;MGM101;PIM1;CAALFM_C405380CA;POL1;MTM1;PAM18;MNN15;SWD2;CAALFM_C500820WA;CAALFM_C204170CA;CAALFM_CR05970CA;SSC1;CAALFM_C303190CA;CAALFM_C201740CA;CAALFM_C112610WA;CAALFM_C203950WA;HTA1;ERG28;CAALFM_C404130WA;AGC1;TIM21;CAALFM_C108520CA;SUV3;CAALFM_C105270CA;ARE2;MSM1;CAALFM_CR10830CA;HSP60;CAALFM_C400880WA;RPO41;RIM2;MRPL6;COX9;DPB2;CAALFM_C306390WA;CAALFM_C…
GO:0043226	organelle	cellular_component	217	217/554	gene-CAALFM_C305030WA;gene-CAALFM_C305440CA;gene-CAALFM_C102660CA;gene-CAALFM_C603440WA;gene-CAALFM_C304300CA;gene-CAALFM_C104900WA;gene-CAALFM_C500820WA;gene-CAALFM_CR03400WA;gene-CAALFM_C601000CA;gene-CAALFM_C207380WA;gene-CAALFM_C401770WA;gene-CAALFM_C201740CA;gene-CAALFM_CR04010CA;gene-CAALFM_C406820CA;gene-CAALFM_C203950WA;gene-CAALFM_C201090CA;gene-CAALFM_C503070WA;gene-CAALFM_C108520CA;gen…	PHB2;CAALFM_C305440CA;MGM101;CAALFM_C603440WA;POL1;MNN15;CAALFM_C500820WA;CAALFM_CR03400WA;CAALFM_C601000CA;SSC1;POL30;CAALFM_C201740CA;MRPL40;CZF1;CAALFM_C203950WA;ERG28;RPS5;CAALFM_C108520CA;CAALFM_C203560CA;CAALFM_C105270CA;ERG6;CAALFM_C114320CA;CAALFM_C303560WA;RPO41;CAALFM_C201030WA;PCL2;MRPL6;MCU1;CAALFM_C306390WA;CAALFM_C505250CA;CAALFM_C503290CA;CAALFM_C502040WA;CAALFM_CR01370CA;NAT4;MST1…
GO:0016020	membrane	cellular_component	112	112/554	gene-CAALFM_C305030WA;gene-CAALFM_C202280WA;gene-CAALFM_C601930WA;gene-CAALFM_C302150CA;gene-CAALFM_C105470WA;gene-CAALFM_C104900WA;gene-CAALFM_C204170CA;gene-CAALFM_CR05970CA;gene-CAALFM_C700760CA;gene-CAALFM_C100800CA;gene-CAALFM_C110400CA;gene-CAALFM_C201090CA;gene-CAALFM_C503070WA;gene-CAALFM_C102350WA;gene-CAALFM_C404310WA;gene-CAALFM_C407140WA;gene-CAALFM_CR06490CA;gene-CAALFM_C204510WA;gen…	PHB2;CAALFM_C202280WA;YHM1;ERG6;MTM1;MNN15;CAALFM_C204170CA;CAALFM_CR05970CA;CAALFM_C700760CA;ERG2;FGR41;ERG28;RPS5;TIM21;COX11;CAALFM_C407140WA;HSP60;RIM2;COX9;ECM331;CAALFM_C502040WA;CAALFM_C702480WA;TIM23;TIM8;FRP2;RCH1;YME1;SLP2;PLB1;CAALFM_C108470WA;CAALFM_CR04920WA;HIP1;MIA40;IFU5;MRS2;CAALFM_C206950CA;CAALFM_C307470WA;CAALFM_C200700WA;CAALFM_CR08130WA;HSP31;GAP1;GDA1;MNT4;SDH4;TAZ1;CAALFM_…
GO:0005576	extracellular region	cellular_component	22	22/554	gene-CAALFM_C402390WA;gene-CAALFM_C402370CA;gene-CAALFM_C603030WA;gene-CAALFM_C603500CA;gene-CAALFM_C109080CA;gene-CAALFM_C104800CA;gene-CAALFM_C110400CA;gene-CAALFM_C600820WA;gene-CAALFM_CR03790CA;gene-CAALFM_C603850CA;gene-CAALFM_CR10110WA;gene-CAALFM_C113080WA;gene-CAALFM_C504110WA;gene-CAALFM_C603700WA;gene-CAALFM_C504130CA;gene-CAALFM_C114120CA;gene-CAALFM_C502460CA;gene-CAALFM_C208870CA;gen…	PGA62;PGA59;SAP5;SAP4;PGA6;CAALFM_C104800CA;FGR41;SUN41;KRE1;IHD1;CHT3;OP4;SCW11;ALS1;CHT2;RBE1;ECM331;PIR1;RBR2;TOS1;PLB1;RHD3
GO:0009295	nucleoid	cellular_component	4	4/554	gene-CAALFM_CR06490CA;gene-CAALFM_C401370WA;gene-CAALFM_C102660CA;gene-CAALFM_C100640CA	HSP60;ILV6;MGM101;RPO41
GO:0044464	cell part	cellular_component	405	405/554	gene-CAALFM_C403410WA;gene-CAALFM_C102660CA;gene-CAALFM_CR04340WA;gene-CAALFM_C104900WA;gene-CAALFM_CR03400WA;gene-CAALFM_C204170CA;gene-CAALFM_C303190CA;gene-CAALFM_C305440CA;gene-CAALFM_CR04010CA;gene-CAALFM_CR08340WA;gene-CAALFM_C600820WA;gene-CAALFM_C113400CA;gene-CAALFM_C105270CA;gene-CAALFM_C108570CA;gene-CAALFM_C502460CA;gene-CAALFM_C505250CA;gene-CAALFM_C104020CA;gene-CAALFM_CR01370CA;gen…	CAALFM_C403410WA;MGM101;PIM1;MNN15;CAALFM_CR03400WA;CAALFM_C204170CA;CAALFM_C303190CA;CAALFM_C305440CA;MRPL40;CYS3;SUN41;AGC1;CAALFM_C105270CA;PCL2;ECM331;CAALFM_C505250CA;CSH1;CAALFM_CR01370CA;IQG1;CAALFM_C101910WA;FRP2;ATP19;CAALFM_C108470WA;CAALFM_CR02210WA;CAALFM_C702360WA;STP4;CAALFM_CR05450CA;ECM17;TUF1;LAT1;MRS2;PGA6;CAALFM_CR05970CA;RSM22;CAALFM_CR08130WA;MRP2;CAALFM_C703880CA;CAALFM_C503…
GO:0099080	supramolecular complex	cellular_component	3	3/554	gene-CAALFM_C210310CA;gene-CAALFM_CR09120CA;gene-CAALFM_C405580CA	KIP2;TUB1;CAALFM_C405580CA
GO:0045182	translation regulator activity	molecular_function	6	6/554	gene-CAALFM_C105400CA;gene-CAALFM_C702940CA;gene-CAALFM_C113060CA;gene-CAALFM_C703930CA;gene-CAALFM_C100590WA;gene-CAALFM_C601630WA	CAALFM_C105400CA;IFM1;CAALFM_C113060CA;MAM33;TUF1;TIF3
GO:0140110	transcription regulator activity	molecular_function	17	17/554	gene-CAALFM_C700970CA;gene-CAALFM_C501840CA;gene-CAALFM_C209940WA;gene-CAALFM_CR07890WA;gene-CAALFM_C201890WA;gene-CAALFM_C101170CA;gene-CAALFM_C404000WA;gene-CAALFM_C202120WA;gene-CAALFM_C703220CA;gene-CAALFM_CR09210WA;gene-CAALFM_C110150WA;gene-CAALFM_C203220CA;gene-CAALFM_C208890WA;gene-CAALFM_C406820CA;gene-CAALFM_C305170WA;gene-CAALFM_C501830CA;gene-CAALFM_C505080WA	YOX1;TAC1;GCN4;EFG1;CTF1;ZCF17;MET4;CAALFM_C202120WA;ZCF29;SUC1;WOR1;STP4;CAALFM_C208890WA;CZF1;WOR2;HAL9;GRF10
GO:0005198	structural molecule activity	molecular_function	77	77/554	gene-CAALFM_C504530WA;gene-CAALFM_CR07320CA;gene-CAALFM_CR04140WA;gene-CAALFM_C403410WA;gene-CAALFM_C108920WA;gene-CAALFM_CR02950CA;gene-CAALFM_C101580WA;gene-CAALFM_C301080WA;gene-CAALFM_C503410CA;gene-CAALFM_C207030CA;gene-CAALFM_C603730CA;gene-CAALFM_C307390CA;gene-CAALFM_C111060CA;gene-CAALFM_CR07760WA;gene-CAALFM_C106790CA;gene-CAALFM_C400660WA;gene-CAALFM_C201740CA;gene-CAALFM_C112610WA;gen…	CAALFM_C504530WA;CAALFM_CR07320CA;CAALFM_CR04140WA;CAALFM_C403410WA;CAALFM_C108920WA;CAALFM_CR02950CA;CAALFM_C101580WA;MRPL33;CAALFM_C503410CA;CAALFM_C207030CA;CAALFM_C603730CA;CAALFM_C307390CA;RPL2;CAALFM_CR07760WA;MRPL19;CAALFM_C400660WA;CAALFM_C201740CA;CAALFM_C112610WA;PIR1;CAALFM_C203950WA;CAALFM_C300450CA;CAALFM_C202270CA;RPS5;RPS14B;CAALFM_C500820WA;CAALFM_C108520CA;CAALFM_C501050CA;CAALFM…
GO:0044183	protein folding chaperone	molecular_function	1	1/554	gene-CAALFM_C207380WA	SSC1
GO:0140104	molecular carrier activity	molecular_function	4	4/554	gene-CAALFM_CR09300CA;gene-CAALFM_C201180WA;gene-CAALFM_C504620CA;gene-CAALFM_C701600WA	SCO1;COX17;CAALFM_C504620CA;CAALFM_C701600WA
GO:0016209	antioxidant activity	molecular_function	3	3/554	gene-CAALFM_C504530WA;gene-CAALFM_C702810WA;gene-CAALFM_C301850WA	CAALFM_C504530WA;PRX1;CAALFM_C301850WA
GO:0005215	transporter activity	molecular_function	44	44/554	gene-CAALFM_C101920WA;gene-CAALFM_C503500WA;gene-CAALFM_C202680WA;gene-CAALFM_C601930WA;gene-CAALFM_C503060CA;gene-CAALFM_C703630CA;gene-CAALFM_C301250WA;gene-CAALFM_C701970CA;gene-CAALFM_CR01960CA;gene-CAALFM_CR05970CA;gene-CAALFM_C305220WA;gene-CAALFM_C603130WA;gene-CAALFM_C209990CA;gene-CAALFM_C404840CA;gene-CAALFM_C407140WA;gene-CAALFM_C113400CA;gene-CAALFM_C204940CA;gene-CAALFM_C300230CA;gen…	ROA1;GAP6;PDR17;YHM1;TNA1;TIM9;PMC1;TOM40;MRS2;CAALFM_CR05970CA;CDR1;CAALFM_C603130WA;YOR1;AGP3;CAALFM_C407140WA;AGC1;ITR1;CAALFM_C300230CA;CAALFM_C109210CA;HSP31;TIM12;CAALFM_C703880CA;YVC1;CAALFM_C701510WA;ATP18;MUP1;RIM2;COX9;TIM17;CTP1;TIM23;CDR2;SUL2;TIM22;TIM10;TOM22;CAALFM_C604200CA;PDR16;TOM6;GAP1;TIM13;FCY2;CAALFM_CR04920WA;HIP1
GO:0098772	molecular function regulator	molecular_function	13	13/554	gene-CAALFM_C505190WA;gene-CAALFM_C701840WA;gene-CAALFM_C108570CA;gene-CAALFM_C503600WA;gene-CAALFM_C501640WA;gene-CAALFM_C200310WA;gene-CAALFM_C400520WA;gene-CAALFM_C203560CA;gene-CAALFM_C201410CA;gene-CAALFM_CR01390WA;gene-CAALFM_C401770WA;gene-CAALFM_C401370WA;gene-CAALFM_C701420WA	PCL5;IQG1;PCL2;MDJ1;MAS2;CAALFM_C200310WA;PAM18;CAALFM_C203560CA;CLB2;MGE1;POL30;ILV6;GIR2
GO:0005488	binding	molecular_function	217	217/554	gene-CAALFM_C405370WA;gene-CAALFM_CR08080WA;gene-CAALFM_C102660CA;gene-CAALFM_CR04340WA;gene-CAALFM_C304300CA;gene-CAALFM_C106450CA;gene-CAALFM_C703640CA;gene-CAALFM_C107550WA;gene-CAALFM_CR03400WA;gene-CAALFM_CR05970CA;gene-CAALFM_C200340CA;gene-CAALFM_CR04010CA;gene-CAALFM_CR08340WA;gene-CAALFM_C604050WA;gene-CAALFM_C300450CA;gene-CAALFM_C201090CA;gene-CAALFM_C200860CA;gene-CAALFM_C503070WA;gen…	PUF3;CAALFM_CR08080WA;MGM101;PIM1;POL1;RPS14B;CAALFM_C703640CA;SWD2;CAALFM_CR03400WA;CAALFM_CR05970CA;ARO8;MRPL40;CYS3;CAALFM_C604050WA;CAALFM_C300450CA;ERG28;CAALFM_C200860CA;RPS5;SUV3;CAALFM_C203560CA;CAALFM_C105270CA;HTA1;CAALFM_C604200CA;CHT3;CDG1;NAM2;ATP18;CAALFM_C400880WA;RPO41;CAALFM_C201030WA;PCL2;MRPL6;SUC1;CAALFM_C104970WA;CAALFM_C505250CA;ALT1;MEF2;CAALFM_C702480WA;TIM23;CAALFM_C10403…
GO:0060089	molecular transducer activity	molecular_function	1	1/554	gene-CAALFM_CR05610CA	SRR1
GO:0003824	catalytic activity	molecular_function	194	194/554	gene-CAALFM_CR03660CA;gene-CAALFM_CR08340WA;gene-CAALFM_CR04340WA;gene-CAALFM_C304300CA;gene-CAALFM_C104900WA;gene-CAALFM_C406380WA;gene-CAALFM_C107550WA;gene-CAALFM_CR03400WA;gene-CAALFM_C201450CA;gene-CAALFM_CR05970CA;gene-CAALFM_C303190CA;gene-CAALFM_C302460CA;gene-CAALFM_C305760WA;gene-CAALFM_C112610WA;gene-CAALFM_C405300WA;gene-CAALFM_C604050WA;gene-CAALFM_C300450CA;gene-CAALFM_C600820WA;gen…	CAALFM_CR03660CA;CYS3;PIM1;POL1;MNN15;SOU2;SWD2;CAALFM_CR03400WA;CAALFM_C201450CA;CAALFM_CR05970CA;CAALFM_C303190CA;PHA2;CAALFM_C305760WA;CAALFM_C112610WA;XKS1;CAALFM_C604050WA;CAALFM_C300450CA;SUN41;CAALFM_CR00570WA;SUV3;CAALFM_C105270CA;CHT3;CDG1;NAM2;ATP18;SCW11;CAALFM_C400880WA;RPO41;COX9;DPB2;YMX6;ALT1;MEF2;CSH1;ARO8;NAT4;MET2;CAALFM_C104030WA;MST1;ATF1;HSP60;LYS9;CAALFM_C703640CA;CAALFM_C30…
