# Supplementary material for: A Novel Mitochondrial Targeted Compound Phosundoxin Showing Potent Antifungal Activity against Common Clinical Pathogenic Fungi
Source: J Fungi (Basel). 2023 Dec 31;10(1):28. doi: 10.3390/jof10010028 (PMC10817537; doi:10.3390/jof10010028)
Supplement: Supplementary file 1 [file jof-10-00028-s001.zip › Supplementary Materials/Table S4.xlsx]

## Sheet: Table S4
Table S4. The GO enrichment analysis of DEGs in the GO database.
Number	GO ID	Term Type	Description	Ratio_in_study	Pvalue	Gene_ids	Gene_names
10	GO:0000786	CC	nucleosome	10/494	8.30532e-08	gene-CAALFM_C104180WA;gene-CAALFM_CR06800CA;gene-CAALFM_C104170CA;gene-CAALFM_C303900CA;gene-CAALFM_C104260WA;gene-CAALFM_CR06810WA;gene-CAALFM_C303910WA;gene-CAALFM_C300860WA;gene-CAALFM_C703180CA;gene-CAALFM_C104240CA	CAALFM_C104180WA;HHF22;HTA2;HTB1;HHT21;HHT2;HTA1;CSE4;HHO1;HHF1
10	GO:0044815	CC	DNA packaging complex	10/494	8.70523e-08	gene-CAALFM_C104180WA;gene-CAALFM_CR06800CA;gene-CAALFM_C104170CA;gene-CAALFM_C303900CA;gene-CAALFM_C104260WA;gene-CAALFM_CR06810WA;gene-CAALFM_C303910WA;gene-CAALFM_C300860WA;gene-CAALFM_C703180CA;gene-CAALFM_C104240CA	CAALFM_C104180WA;HHF22;HTA2;HTB1;HHT21;HHT2;HTA1;CSE4;HHO1;HHF1
14	GO:0000959	BP	mitochondrial RNA metabolic process	14/494	1.00214e-07	gene-CAALFM_C403730CA;gene-CAALFM_C701870WA;gene-CAALFM_C100640CA;gene-CAALFM_C204350CA;gene-CAALFM_C502770WA;gene-CAALFM_C400810CA;gene-CAALFM_C200850WA;gene-CAALFM_C202120WA;gene-CAALFM_C703640CA;gene-CAALFM_C114330WA;gene-CAALFM_C107800WA;gene-CAALFM_C102930CA;gene-CAALFM_C601050WA;gene-CAALFM_C111070WA	CAALFM_C403730CA;MSK1;RPO41;SUV3;MSW1;CAALFM_C400810CA;MSF1;CAALFM_C202120WA;CAALFM_C703640CA;CAALFM_C114330WA;MTO1;MST1;CAALFM_C601050WA;PET127
14	GO:0030150	BP	protein import into mitochondrial matrix	14/494	1.53663e-07	gene-CAALFM_C301980CA;gene-CAALFM_C114150CA;gene-CAALFM_C405670WA;gene-CAALFM_C702680WA;gene-CAALFM_C204680WA;gene-CAALFM_C102350WA;gene-CAALFM_C300250CA;gene-CAALFM_C400520WA;gene-CAALFM_C302500WA;gene-CAALFM_C209900CA;gene-CAALFM_C701970CA;gene-CAALFM_CR01390WA;gene-CAALFM_C301760WA;gene-CAALFM_C111220CA	TOM6;PAM16;YME1;TOM22;TIM17;TIM21;TIM44;PAM18;PAM17;TIM23;TOM40;MGE1;AFG3;TIM50
37	GO:0005762	CC	mitochondrial large ribosomal subunit	37/494	1.88747e-07	gene-CAALFM_CR07320CA;gene-CAALFM_C403410WA;gene-CAALFM_C101580WA;gene-CAALFM_C301080WA;gene-CAALFM_C503410CA;gene-CAALFM_C106790CA;gene-CAALFM_C201740CA;gene-CAALFM_C112610WA;gene-CAALFM_C500130CA;gene-CAALFM_C203950WA;gene-CAALFM_C500820WA;gene-CAALFM_C108520CA;gene-CAALFM_C501050CA;gene-CAALFM_C300450CA;gene-CAALFM_C105270CA;gene-CAALFM_CR07390CA;gene-CAALFM_C104880CA;gene-CAALFM_C104820CA;gen…	CAALFM_CR07320CA;CAALFM_C403410WA;CAALFM_C101580WA;MRPL33;CAALFM_C503410CA;MRPL19;CAALFM_C201740CA;CAALFM_C112610WA;CAALFM_C500130CA;CAALFM_C203950WA;CAALFM_C500820WA;CAALFM_C108520CA;CAALFM_C501050CA;CAALFM_C300450CA;CAALFM_C105270CA;MRPL8;MRPL37;CAALFM_C104820CA;MRPL27;CAALFM_CR00490WA;CAALFM_C201030WA;YML6;MRPL6;IMG2;CAALFM_C207680WA;MRPL3;MRPL36;MRP20;CAALFM_CR10830CA;MRPL10;CAALFM_C111880WA;…
37	GO:0000315	CC	organellar large ribosomal subunit	37/494	1.88747e-07	gene-CAALFM_CR07320CA;gene-CAALFM_C403410WA;gene-CAALFM_C101580WA;gene-CAALFM_C301080WA;gene-CAALFM_C503410CA;gene-CAALFM_C106790CA;gene-CAALFM_C201740CA;gene-CAALFM_C112610WA;gene-CAALFM_C500130CA;gene-CAALFM_C203950WA;gene-CAALFM_C500820WA;gene-CAALFM_C108520CA;gene-CAALFM_C501050CA;gene-CAALFM_C300450CA;gene-CAALFM_C105270CA;gene-CAALFM_CR07390CA;gene-CAALFM_C104880CA;gene-CAALFM_C104820CA;gen…	CAALFM_CR07320CA;CAALFM_C403410WA;CAALFM_C101580WA;MRPL33;CAALFM_C503410CA;MRPL19;CAALFM_C201740CA;CAALFM_C112610WA;CAALFM_C500130CA;CAALFM_C203950WA;CAALFM_C500820WA;CAALFM_C108520CA;CAALFM_C501050CA;CAALFM_C300450CA;CAALFM_C105270CA;MRPL8;MRPL37;CAALFM_C104820CA;MRPL27;CAALFM_CR00490WA;CAALFM_C201030WA;YML6;MRPL6;IMG2;CAALFM_C207680WA;MRPL3;MRPL36;MRP20;CAALFM_CR10830CA;MRPL10;CAALFM_C111880WA;…
16	GO:0032543	BP	mitochondrial translation	16/494	1.92013e-07	gene-CAALFM_CR07320CA;gene-CAALFM_C111880WA;gene-CAALFM_C103280WA;gene-CAALFM_C205300CA;gene-CAALFM_C201030WA;gene-CAALFM_C112610WA;gene-CAALFM_C300450CA;gene-CAALFM_C602370CA;gene-CAALFM_C501700WA;gene-CAALFM_C107000WA;gene-CAALFM_C503290CA;gene-CAALFM_C101600WA;gene-CAALFM_CR03400WA;gene-CAALFM_C201740CA;gene-CAALFM_C108520CA;gene-CAALFM_C603450CA	CAALFM_CR07320CA;CAALFM_C111880WA;CAALFM_C103280WA;CAALFM_C205300CA;CAALFM_C201030WA;CAALFM_C112610WA;CAALFM_C300450CA;CAALFM_C602370CA;MRPL36;MEF2;CAALFM_C503290CA;MRP20;CAALFM_CR03400WA;CAALFM_C201740CA;CAALFM_C108520CA;NAM2
25	GO:0005763	CC	mitochondrial small ribosomal subunit	25/494	1.98298e-07	gene-CAALFM_C504530WA;gene-CAALFM_CR04140WA;gene-CAALFM_C108920WA;gene-CAALFM_C603730CA;gene-CAALFM_CR07760WA;gene-CAALFM_C400660WA;gene-CAALFM_C105500WA;gene-CAALFM_C202270CA;gene-CAALFM_C204790CA;gene-CAALFM_C505290CA;gene-CAALFM_C503290CA;gene-CAALFM_CR02950CA;gene-CAALFM_C505250CA;gene-CAALFM_C112340CA;gene-CAALFM_C601980CA;gene-CAALFM_C110470WA;gene-CAALFM_C205300CA;gene-CAALFM_C701020CA;gen…	CAALFM_C504530WA;CAALFM_CR04140WA;CAALFM_C108920WA;CAALFM_C603730CA;CAALFM_CR07760WA;CAALFM_C400660WA;RSM22;CAALFM_C202270CA;CAALFM_C204790CA;MRP2;CAALFM_C503290CA;CAALFM_CR02950CA;CAALFM_C505250CA;MRPS9;CAALFM_C601980CA;CAALFM_C110470WA;CAALFM_C205300CA;CAALFM_C701020CA;MRP17;CAALFM_CR08400CA;CAALFM_C101090CA;CAALFM_C602370CA;CAALFM_C106070WA;CAALFM_CR01370CA;CAALFM_C103280WA
25	GO:0000314	CC	organellar small ribosomal subunit	25/494	1.98298e-07	gene-CAALFM_C504530WA;gene-CAALFM_CR04140WA;gene-CAALFM_C108920WA;gene-CAALFM_C603730CA;gene-CAALFM_CR07760WA;gene-CAALFM_C400660WA;gene-CAALFM_C105500WA;gene-CAALFM_C202270CA;gene-CAALFM_C204790CA;gene-CAALFM_C505290CA;gene-CAALFM_C503290CA;gene-CAALFM_CR02950CA;gene-CAALFM_C505250CA;gene-CAALFM_C112340CA;gene-CAALFM_C601980CA;gene-CAALFM_C110470WA;gene-CAALFM_C205300CA;gene-CAALFM_C701020CA;gen…	CAALFM_C504530WA;CAALFM_CR04140WA;CAALFM_C108920WA;CAALFM_C603730CA;CAALFM_CR07760WA;CAALFM_C400660WA;RSM22;CAALFM_C202270CA;CAALFM_C204790CA;MRP2;CAALFM_C503290CA;CAALFM_CR02950CA;CAALFM_C505250CA;MRPS9;CAALFM_C601980CA;CAALFM_C110470WA;CAALFM_C205300CA;CAALFM_C701020CA;MRP17;CAALFM_CR08400CA;CAALFM_C101090CA;CAALFM_C602370CA;CAALFM_C106070WA;CAALFM_CR01370CA;CAALFM_C103280WA
27	GO:0072655	BP	establishment of protein localization to mitochondrion	27/494	2.08902e-07	gene-CAALFM_C102880CA;gene-CAALFM_C703630CA;gene-CAALFM_C400520WA;gene-CAALFM_C103300CA;gene-CAALFM_C701970CA;gene-CAALFM_CR01390WA;gene-CAALFM_CR05970CA;gene-CAALFM_C306050CA;gene-CAALFM_C504620CA;gene-CAALFM_C501640WA;gene-CAALFM_C102350WA;gene-CAALFM_C401740WA;gene-CAALFM_C204680WA;gene-CAALFM_C302500WA;gene-CAALFM_C209900CA;gene-CAALFM_C701600WA;gene-CAALFM_CR06490CA;gene-CAALFM_C208310WA;gen…	MIA40;TIM9;PAM18;MAS1;TOM40;MGE1;CAALFM_CR05970CA;CAALFM_C306050CA;CAALFM_C504620CA;MAS2;TIM21;TIM12;TIM17;PAM17;TIM23;CAALFM_C701600WA;HSP60;TIM22;YME1;TIM10;TOM22;PAM16;TOM6;TIM44;TIM13;AFG3;TIM50
27	GO:0070585	BP	protein localization to mitochondrion	27/494	2.08902e-07	gene-CAALFM_C102880CA;gene-CAALFM_C703630CA;gene-CAALFM_C400520WA;gene-CAALFM_C103300CA;gene-CAALFM_C701970CA;gene-CAALFM_CR01390WA;gene-CAALFM_CR05970CA;gene-CAALFM_C306050CA;gene-CAALFM_C504620CA;gene-CAALFM_C501640WA;gene-CAALFM_C102350WA;gene-CAALFM_C401740WA;gene-CAALFM_C204680WA;gene-CAALFM_C302500WA;gene-CAALFM_C209900CA;gene-CAALFM_C701600WA;gene-CAALFM_CR06490CA;gene-CAALFM_C208310WA;gen…	MIA40;TIM9;PAM18;MAS1;TOM40;MGE1;CAALFM_CR05970CA;CAALFM_C306050CA;CAALFM_C504620CA;MAS2;TIM21;TIM12;TIM17;PAM17;TIM23;CAALFM_C701600WA;HSP60;TIM22;YME1;TIM10;TOM22;PAM16;TOM6;TIM44;TIM13;AFG3;TIM50
16	GO:0043038	BP	amino acid activation	16/494	2.83357e-07	gene-CAALFM_C701870WA;gene-CAALFM_C112240CA;gene-CAALFM_C502770WA;gene-CAALFM_C504650CA;gene-CAALFM_C200850WA;gene-CAALFM_C601050WA;gene-CAALFM_C703640CA;gene-CAALFM_CR03350CA;gene-CAALFM_CR01480WA;gene-CAALFM_C102710WA;gene-CAALFM_C206640CA;gene-CAALFM_CR03400WA;gene-CAALFM_C104030WA;gene-CAALFM_C102930CA;gene-CAALFM_CR03110WA;gene-CAALFM_C603450CA	MSK1;CAALFM_C112240CA;MSW1;MSM1;MSF1;CAALFM_C601050WA;CAALFM_C703640CA;CAALFM_CR03350CA;PRS;FRS2;VAS1;CAALFM_CR03400WA;CAALFM_C104030WA;MST1;CAALFM_CR03110WA;NAM2
16	GO:0043039	BP	tRNA aminoacylation	16/494	2.83357e-07	gene-CAALFM_C701870WA;gene-CAALFM_C112240CA;gene-CAALFM_C502770WA;gene-CAALFM_C504650CA;gene-CAALFM_C200850WA;gene-CAALFM_C601050WA;gene-CAALFM_C703640CA;gene-CAALFM_CR03350CA;gene-CAALFM_CR01480WA;gene-CAALFM_C102710WA;gene-CAALFM_C206640CA;gene-CAALFM_CR03400WA;gene-CAALFM_C104030WA;gene-CAALFM_C102930CA;gene-CAALFM_CR03110WA;gene-CAALFM_C603450CA	MSK1;CAALFM_C112240CA;MSW1;MSM1;MSF1;CAALFM_C601050WA;CAALFM_C703640CA;CAALFM_CR03350CA;PRS;FRS2;VAS1;CAALFM_CR03400WA;CAALFM_C104030WA;MST1;CAALFM_CR03110WA;NAM2
21	GO:1990542	BP	mitochondrial transmembrane transport	21/494	3.03279e-07	gene-CAALFM_CR06490CA;gene-CAALFM_C301980CA;gene-CAALFM_C204680WA;gene-CAALFM_C102880CA;gene-CAALFM_C204510WA;gene-CAALFM_C702680WA;gene-CAALFM_C405670WA;gene-CAALFM_C113400CA;gene-CAALFM_C102350WA;gene-CAALFM_C300250CA;gene-CAALFM_C400520WA;gene-CAALFM_C304270CA;gene-CAALFM_C302500WA;gene-CAALFM_CR04920WA;gene-CAALFM_C209900CA;gene-CAALFM_CR01960CA;gene-CAALFM_C701970CA;gene-CAALFM_CR01390WA;gen…	HSP60;TOM6;TIM17;MIA40;RIM2;TOM22;YME1;AGC1;TIM21;TIM44;PAM18;CTP1;PAM17;CAALFM_CR04920WA;TIM23;MRS2;TOM40;MGE1;AFG3;TIM50;PAM16
26	GO:0005759	CC	mitochondrial matrix	26/494	3.99091e-07	gene-CAALFM_C205470WA;gene-CAALFM_C504650CA;gene-CAALFM_CR04340WA;gene-CAALFM_C306230WA;gene-CAALFM_C202120WA;gene-CAALFM_C103300CA;gene-CAALFM_C701640WA;gene-CAALFM_CR01390WA;gene-CAALFM_C303190CA;gene-CAALFM_C114090WA;gene-CAALFM_C502770WA;gene-CAALFM_C108690WA;gene-CAALFM_C503600WA;gene-CAALFM_C501640WA;gene-CAALFM_C600340CA;gene-CAALFM_C207380WA;gene-CAALFM_C204350CA;gene-CAALFM_C106840CA;gen…	COQ5;MSM1;PIM1;CYM1;CAALFM_C202120WA;MAS1;LAT1;MGE1;CAALFM_C303190CA;CAALFM_C114090WA;MSW1;CAALFM_C108690WA;MDJ1;MAS2;CAALFM_C600340CA;SSC1;SUV3;CAALFM_C106840CA;CAALFM_C300340WA;CAALFM_C400880WA;CAALFM_C403730CA;HSP60;CAALFM_C405820WA;MSF1;MAM33;YAH1
30	GO:0015935	CC	small ribosomal subunit	30/494	4.25852e-07	gene-CAALFM_C504530WA;gene-CAALFM_CR04140WA;gene-CAALFM_C108920WA;gene-CAALFM_C103090WA;gene-CAALFM_C603730CA;gene-CAALFM_C307390CA;gene-CAALFM_CR07760WA;gene-CAALFM_C400660WA;gene-CAALFM_C105500WA;gene-CAALFM_C202270CA;gene-CAALFM_C503070WA;gene-CAALFM_C106450CA;gene-CAALFM_C204790CA;gene-CAALFM_C505290CA;gene-CAALFM_C503290CA;gene-CAALFM_CR02950CA;gene-CAALFM_CR04810WA;gene-CAALFM_C505250CA;gen…	CAALFM_C504530WA;CAALFM_CR04140WA;CAALFM_C108920WA;RPS1;CAALFM_C603730CA;CAALFM_C307390CA;CAALFM_CR07760WA;CAALFM_C400660WA;RSM22;CAALFM_C202270CA;RPS5;RPS14B;CAALFM_C204790CA;MRP2;CAALFM_C503290CA;CAALFM_CR02950CA;RPS3;CAALFM_C505250CA;MRPS9;CAALFM_C601980CA;CAALFM_CR01370CA;CAALFM_C205300CA;CAALFM_C701020CA;MRP17;CAALFM_CR08400CA;CAALFM_C101090CA;CAALFM_C602370CA;CAALFM_C106070WA;CAALFM_C110470…
16	GO:0044743	BP	protein transmembrane import into intracellular organelle	16/494	4.71229e-07	gene-CAALFM_CR06490CA;gene-CAALFM_C301980CA;gene-CAALFM_C114150CA;gene-CAALFM_C102880CA;gene-CAALFM_C405670WA;gene-CAALFM_C702680WA;gene-CAALFM_C204680WA;gene-CAALFM_C102350WA;gene-CAALFM_C300250CA;gene-CAALFM_C400520WA;gene-CAALFM_C302500WA;gene-CAALFM_C209900CA;gene-CAALFM_C701970CA;gene-CAALFM_CR01390WA;gene-CAALFM_C301760WA;gene-CAALFM_C111220CA	HSP60;TOM6;PAM16;MIA40;YME1;TOM22;TIM17;TIM21;TIM44;PAM18;PAM17;TIM23;TOM40;MGE1;AFG3;TIM50
24	GO:0098800	CC	inner mitochondrial membrane protein complex	24/494	4.84545e-07	gene-CAALFM_C402890CA;gene-CAALFM_C703630CA;gene-CAALFM_C400520WA;gene-CAALFM_CR01390WA;gene-CAALFM_C200700WA;gene-CAALFM_C102350WA;gene-CAALFM_C401740WA;gene-CAALFM_C703880CA;gene-CAALFM_C505280CA;gene-CAALFM_C205930WA;gene-CAALFM_C204680WA;gene-CAALFM_C302500WA;gene-CAALFM_C209900CA;gene-CAALFM_C603400CA;gene-CAALFM_C112320CA;gene-CAALFM_C302400CA;gene-CAALFM_C208310WA;gene-CAALFM_C405670WA;gen…	QCR9;TIM9;PAM18;MGE1;CAALFM_C200700WA;TIM21;TIM12;CAALFM_C703880CA;SDH4;COX9;TIM17;PAM17;TIM23;QCR7;ATP19;COX7;TIM22;YME1;PAM16;CAALFM_C603130WA;QCR8;TIM44;AFG3;TIM50
38	GO:0031974	CC	membrane-enclosed lumen	38/494	5.52414e-07	gene-CAALFM_C205470WA;gene-CAALFM_C102880CA;gene-CAALFM_C300340WA;gene-CAALFM_C504650CA;gene-CAALFM_CR04340WA;gene-CAALFM_C113410WA;gene-CAALFM_C202120WA;gene-CAALFM_C201180WA;gene-CAALFM_C103300CA;gene-CAALFM_C701640WA;gene-CAALFM_C402130WA;gene-CAALFM_CR01390WA;gene-CAALFM_C303190CA;gene-CAALFM_C114090WA;gene-CAALFM_C204350CA;gene-CAALFM_C502770WA;gene-CAALFM_C108690WA;gene-CAALFM_C503600WA;gen…	COQ5;MIA40;CAALFM_C300340WA;MSM1;PIM1;COX19;CAALFM_C202120WA;COX17;MAS1;LAT1;CYT2;MGE1;CAALFM_C303190CA;CAALFM_C114090WA;SUV3;MSW1;CAALFM_C108690WA;MDJ1;MAS2;CAALFM_C600340CA;SSC1;CAALFM_C401140CA;CAALFM_C407140WA;CAALFM_C106840CA;HSP60;CAALFM_C400880WA;CAALFM_C403730CA;SRR1;CYM1;CAALFM_C600920WA;TIM8;CAALFM_C405820WA;CAALFM_CR01100CA;CYC3;MSF1;MAM33;TIM13;YAH1
38	GO:0070013	CC	intracellular organelle lumen	38/494	5.52414e-07	gene-CAALFM_C205470WA;gene-CAALFM_C102880CA;gene-CAALFM_C300340WA;gene-CAALFM_C504650CA;gene-CAALFM_CR04340WA;gene-CAALFM_C113410WA;gene-CAALFM_C202120WA;gene-CAALFM_C201180WA;gene-CAALFM_C103300CA;gene-CAALFM_C701640WA;gene-CAALFM_C402130WA;gene-CAALFM_CR01390WA;gene-CAALFM_C303190CA;gene-CAALFM_C114090WA;gene-CAALFM_C204350CA;gene-CAALFM_C502770WA;gene-CAALFM_C108690WA;gene-CAALFM_C503600WA;gen…	COQ5;MIA40;CAALFM_C300340WA;MSM1;PIM1;COX19;CAALFM_C202120WA;COX17;MAS1;LAT1;CYT2;MGE1;CAALFM_C303190CA;CAALFM_C114090WA;SUV3;MSW1;CAALFM_C108690WA;MDJ1;MAS2;CAALFM_C600340CA;SSC1;CAALFM_C401140CA;CAALFM_C407140WA;CAALFM_C106840CA;HSP60;CAALFM_C400880WA;CAALFM_C403730CA;SRR1;CYM1;CAALFM_C600920WA;TIM8;CAALFM_C405820WA;CAALFM_CR01100CA;CYC3;MSF1;MAM33;TIM13;YAH1
38	GO:0043233	CC	organelle lumen	38/494	5.52414e-07	gene-CAALFM_C205470WA;gene-CAALFM_C102880CA;gene-CAALFM_C300340WA;gene-CAALFM_C504650CA;gene-CAALFM_CR04340WA;gene-CAALFM_C113410WA;gene-CAALFM_C202120WA;gene-CAALFM_C201180WA;gene-CAALFM_C103300CA;gene-CAALFM_C701640WA;gene-CAALFM_C402130WA;gene-CAALFM_CR01390WA;gene-CAALFM_C303190CA;gene-CAALFM_C114090WA;gene-CAALFM_C204350CA;gene-CAALFM_C502770WA;gene-CAALFM_C108690WA;gene-CAALFM_C503600WA;gen…	COQ5;MIA40;CAALFM_C300340WA;MSM1;PIM1;COX19;CAALFM_C202120WA;COX17;MAS1;LAT1;CYT2;MGE1;CAALFM_C303190CA;CAALFM_C114090WA;SUV3;MSW1;CAALFM_C108690WA;MDJ1;MAS2;CAALFM_C600340CA;SSC1;CAALFM_C401140CA;CAALFM_C407140WA;CAALFM_C106840CA;HSP60;CAALFM_C400880WA;CAALFM_C403730CA;SRR1;CYM1;CAALFM_C600920WA;TIM8;CAALFM_C405820WA;CAALFM_CR01100CA;CYC3;MSF1;MAM33;TIM13;YAH1
16	GO:0006418	BP	tRNA aminoacylation for protein translation	16/494	5.64085e-07	gene-CAALFM_C701870WA;gene-CAALFM_C112240CA;gene-CAALFM_C502770WA;gene-CAALFM_C504650CA;gene-CAALFM_C200850WA;gene-CAALFM_C601050WA;gene-CAALFM_C703640CA;gene-CAALFM_CR03350CA;gene-CAALFM_CR01480WA;gene-CAALFM_C102710WA;gene-CAALFM_C206640CA;gene-CAALFM_CR03400WA;gene-CAALFM_C104030WA;gene-CAALFM_C102930CA;gene-CAALFM_CR03110WA;gene-CAALFM_C603450CA	MSK1;CAALFM_C112240CA;MSW1;MSM1;MSF1;CAALFM_C601050WA;CAALFM_C703640CA;CAALFM_CR03350CA;PRS;FRS2;VAS1;CAALFM_CR03400WA;CAALFM_C104030WA;MST1;CAALFM_CR03110WA;NAM2
15	GO:0008535	BP	respiratory chain complex IV assembly	15/494	6.0273e-07	gene-CAALFM_CR09300CA;gene-CAALFM_C300620CA;gene-CAALFM_C201180WA;gene-CAALFM_C504620CA;gene-CAALFM_CR10760CA;gene-CAALFM_C113410WA;gene-CAALFM_C301090WA;gene-CAALFM_CR10010CA;gene-CAALFM_C701610WA;gene-CAALFM_C702480WA;gene-CAALFM_C109960WA;gene-CAALFM_C701600WA;gene-CAALFM_C301540WA;gene-CAALFM_C106840CA;gene-CAALFM_C404130WA	SCO1;CAALFM_C300620CA;COX17;CAALFM_C504620CA;CAALFM_CR10760CA;COX19;CAALFM_C301090WA;MSS51;CAALFM_C701610WA;CAALFM_C702480WA;PET100;CAALFM_C701600WA;CAALFM_C301540WA;CAALFM_C106840CA;CAALFM_C404130WA
15	GO:0033617	BP	mitochondrial cytochrome c oxidase assembly	15/494	6.0273e-07	gene-CAALFM_CR09300CA;gene-CAALFM_C300620CA;gene-CAALFM_C201180WA;gene-CAALFM_C504620CA;gene-CAALFM_CR10760CA;gene-CAALFM_C113410WA;gene-CAALFM_C301090WA;gene-CAALFM_CR10010CA;gene-CAALFM_C701610WA;gene-CAALFM_C702480WA;gene-CAALFM_C109960WA;gene-CAALFM_C701600WA;gene-CAALFM_C301540WA;gene-CAALFM_C106840CA;gene-CAALFM_C404130WA	SCO1;CAALFM_C300620CA;COX17;CAALFM_C504620CA;CAALFM_CR10760CA;COX19;CAALFM_C301090WA;MSS51;CAALFM_C701610WA;CAALFM_C702480WA;PET100;CAALFM_C701600WA;CAALFM_C301540WA;CAALFM_C106840CA;CAALFM_C404130WA
38	GO:0015934	CC	large ribosomal subunit	38/494	6.39135e-07	gene-CAALFM_CR07320CA;gene-CAALFM_C403410WA;gene-CAALFM_C101580WA;gene-CAALFM_C301080WA;gene-CAALFM_C503410CA;gene-CAALFM_C106790CA;gene-CAALFM_C104880CA;gene-CAALFM_C201740CA;gene-CAALFM_C112610WA;gene-CAALFM_C500130CA;gene-CAALFM_C203950WA;gene-CAALFM_C500820WA;gene-CAALFM_C108520CA;gene-CAALFM_C501050CA;gene-CAALFM_C300450CA;gene-CAALFM_C105270CA;gene-CAALFM_CR07390CA;gene-CAALFM_CR10830CA;gen…	CAALFM_CR07320CA;CAALFM_C403410WA;CAALFM_C101580WA;MRPL33;CAALFM_C503410CA;MRPL19;MRPL37;CAALFM_C201740CA;CAALFM_C112610WA;CAALFM_C500130CA;CAALFM_C203950WA;CAALFM_C500820WA;CAALFM_C108520CA;CAALFM_C501050CA;CAALFM_C300450CA;CAALFM_C105270CA;MRPL8;CAALFM_CR10830CA;IMG2;MRPL27;CAALFM_CR00490WA;CAALFM_C201030WA;YML6;MRPL6;CAALFM_C104820CA;CAALFM_C207680WA;MRPL3;MRPL36;MRP20;MRPL10;CAALFM_C111880WA;…
74	GO:0003735	MF	structural constituent of ribosome	74/494	8.39189e-07	gene-CAALFM_C504530WA;gene-CAALFM_CR07320CA;gene-CAALFM_C110470WA;gene-CAALFM_C403410WA;gene-CAALFM_C101580WA;gene-CAALFM_C108920WA;gene-CAALFM_CR02950CA;gene-CAALFM_C103090WA;gene-CAALFM_C301080WA;gene-CAALFM_C503410CA;gene-CAALFM_C207030CA;gene-CAALFM_CR04140WA;gene-CAALFM_C603730CA;gene-CAALFM_C307390CA;gene-CAALFM_CR07760WA;gene-CAALFM_C106790CA;gene-CAALFM_C400660WA;gene-CAALFM_C201740CA;gen…	CAALFM_C504530WA;CAALFM_CR07320CA;CAALFM_C110470WA;CAALFM_C403410WA;CAALFM_C101580WA;CAALFM_C108920WA;CAALFM_CR02950CA;RPS1;MRPL33;CAALFM_C503410CA;CAALFM_C207030CA;CAALFM_CR04140WA;CAALFM_C603730CA;CAALFM_C307390CA;CAALFM_CR07760WA;MRPL19;CAALFM_C400660WA;CAALFM_C201740CA;CAALFM_C112610WA;CAALFM_C500130CA;CAALFM_C203950WA;CAALFM_C300450CA;CAALFM_C202270CA;RPS5;RPS14B;CAALFM_C500820WA;CAALFM_C108…
24	GO:0033108	BP	mitochondrial respiratory chain complex assembly	24/494	8.63795e-07	gene-CAALFM_CR09300CA;gene-CAALFM_C300620CA;gene-CAALFM_C201180WA;gene-CAALFM_C113410WA;gene-CAALFM_C402890CA;gene-CAALFM_CR05970CA;gene-CAALFM_C502990WA;gene-CAALFM_C301090WA;gene-CAALFM_C504620CA;gene-CAALFM_C108690WA;gene-CAALFM_C701610WA;gene-CAALFM_C401140CA;gene-CAALFM_C207800WA;gene-CAALFM_C106840CA;gene-CAALFM_C109960WA;gene-CAALFM_CR10760CA;gene-CAALFM_CR10010CA;gene-CAALFM_C108930CA;gen…	SCO1;CAALFM_C300620CA;COX17;COX19;QCR9;CAALFM_CR05970CA;CAALFM_C502990WA;CAALFM_C301090WA;CAALFM_C504620CA;CAALFM_C108690WA;CAALFM_C701610WA;CAALFM_C401140CA;CAALFM_C207800WA;CAALFM_C106840CA;PET100;CAALFM_CR10760CA;MSS51;CAALFM_C108930CA;CAALFM_C702480WA;CAALFM_C602460CA;CAALFM_C701600WA;CAALFM_C301540WA;CAALFM_C404130WA;CAALFM_C108470WA
22	GO:0017004	BP	cytochrome complex assembly	22/494	9.10277e-07	gene-CAALFM_CR09300CA;gene-CAALFM_C300620CA;gene-CAALFM_C201180WA;gene-CAALFM_C113410WA;gene-CAALFM_C402890CA;gene-CAALFM_C402130WA;gene-CAALFM_CR05970CA;gene-CAALFM_C301090WA;gene-CAALFM_C504620CA;gene-CAALFM_C501130WA;gene-CAALFM_C701610WA;gene-CAALFM_C207800WA;gene-CAALFM_C106840CA;gene-CAALFM_C404130WA;gene-CAALFM_C109960WA;gene-CAALFM_CR10760CA;gene-CAALFM_C702480WA;gene-CAALFM_C602460CA;gen…	SCO1;CAALFM_C300620CA;COX17;COX19;QCR9;CYT2;CAALFM_CR05970CA;CAALFM_C301090WA;CAALFM_C504620CA;CYC3;CAALFM_C701610WA;CAALFM_C207800WA;CAALFM_C106840CA;CAALFM_C404130WA;PET100;CAALFM_CR10760CA;CAALFM_C702480WA;CAALFM_C602460CA;CAALFM_C701600WA;CAALFM_C301540WA;MSS51;CAALFM_C108470WA
32	GO:0006839	BP	mitochondrial transport	32/494	9.41787e-07	gene-CAALFM_C102880CA;gene-CAALFM_C703630CA;gene-CAALFM_C400520WA;gene-CAALFM_C103300CA;gene-CAALFM_C701970CA;gene-CAALFM_CR01960CA;gene-CAALFM_CR01390WA;gene-CAALFM_CR05970CA;gene-CAALFM_C306050CA;gene-CAALFM_C504620CA;gene-CAALFM_C304270CA;gene-CAALFM_C113400CA;gene-CAALFM_C501640WA;gene-CAALFM_C102350WA;gene-CAALFM_C401740WA;gene-CAALFM_C204510WA;gene-CAALFM_C204680WA;gene-CAALFM_C302500WA;gen…	MIA40;TIM9;PAM18;MAS1;TOM40;MRS2;MGE1;CAALFM_CR05970CA;CAALFM_C306050CA;CAALFM_C504620CA;CTP1;AGC1;MAS2;TIM21;TIM12;RIM2;TIM17;PAM17;TIM23;CAALFM_C701600WA;HSP60;TIM22;YME1;TIM10;TOM22;PAM16;TOM6;CAALFM_CR04920WA;TIM44;TIM13;AFG3;TIM50
68	GO:0044391	CC	ribosomal subunit	68/494	9.43328e-07	gene-CAALFM_C504530WA;gene-CAALFM_CR07320CA;gene-CAALFM_CR04140WA;gene-CAALFM_C403410WA;gene-CAALFM_C101580WA;gene-CAALFM_C108920WA;gene-CAALFM_CR02950CA;gene-CAALFM_C103090WA;gene-CAALFM_C301080WA;gene-CAALFM_C503410CA;gene-CAALFM_C603730CA;gene-CAALFM_C307390CA;gene-CAALFM_CR07760WA;gene-CAALFM_C106790CA;gene-CAALFM_C400660WA;gene-CAALFM_C201740CA;gene-CAALFM_C112610WA;gene-CAALFM_C500130CA;gen…	CAALFM_C504530WA;CAALFM_CR07320CA;CAALFM_CR04140WA;CAALFM_C403410WA;CAALFM_C101580WA;CAALFM_C108920WA;CAALFM_CR02950CA;RPS1;MRPL33;CAALFM_C503410CA;CAALFM_C603730CA;CAALFM_C307390CA;CAALFM_CR07760WA;MRPL19;CAALFM_C400660WA;CAALFM_C201740CA;CAALFM_C112610WA;CAALFM_C500130CA;CAALFM_C203950WA;CAALFM_C300450CA;CAALFM_C202270CA;RPS5;RPS14B;CAALFM_C500820WA;CAALFM_C108520CA;CAALFM_C501050CA;CAALFM_C204…
67	GO:0005840	CC	ribosome	67/494	9.77402e-07	gene-CAALFM_C504530WA;gene-CAALFM_CR07320CA;gene-CAALFM_CR02950CA;gene-CAALFM_C101580WA;gene-CAALFM_C205710CA;gene-CAALFM_C503410CA;gene-CAALFM_C207030CA;gene-CAALFM_C602460CA;gene-CAALFM_C307390CA;gene-CAALFM_C111060CA;gene-CAALFM_CR07760WA;gene-CAALFM_C106790CA;gene-CAALFM_C400660WA;gene-CAALFM_C201740CA;gene-CAALFM_CR04010CA;gene-CAALFM_C702120CA;gene-CAALFM_C203950WA;gene-CAALFM_C101680CA;gen…	CAALFM_C504530WA;CAALFM_CR07320CA;CAALFM_CR02950CA;CAALFM_C101580WA;CAALFM_C205710CA;CAALFM_C503410CA;CAALFM_C207030CA;CAALFM_C602460CA;CAALFM_C307390CA;RPL2;CAALFM_CR07760WA;MRPL19;CAALFM_C400660WA;CAALFM_C201740CA;MRPL40;CAALFM_C702120CA;CAALFM_C203950WA;CAALFM_C101680CA;CAALFM_C202270CA;RPS5;RPS14B;CAALFM_C500820WA;CAALFM_C108520CA;CAALFM_C501050CA;MRP2;CAALFM_C203560CA;CAALFM_C105270CA;CAALFM…
67	GO:0006412	BP	translation	67/494	1.01256e-06	gene-CAALFM_C205710CA;gene-CAALFM_CR07320CA;gene-CAALFM_CR04140WA;gene-CAALFM_C403410WA;gene-CAALFM_C101580WA;gene-CAALFM_C103090WA;gene-CAALFM_C301080WA;gene-CAALFM_CR03400WA;gene-CAALFM_C701420WA;gene-CAALFM_C603730CA;gene-CAALFM_C307390CA;gene-CAALFM_C111060CA;gene-CAALFM_CR07760WA;gene-CAALFM_C106790CA;gene-CAALFM_C400660WA;gene-CAALFM_C201740CA;gene-CAALFM_CR04010CA;gene-CAALFM_C112610WA;gen…	CAALFM_C205710CA;CAALFM_CR07320CA;CAALFM_CR04140WA;CAALFM_C403410WA;CAALFM_C101580WA;RPS1;MRPL33;CAALFM_CR03400WA;GIR2;CAALFM_C603730CA;CAALFM_C307390CA;RPL2;CAALFM_CR07760WA;MRPL19;CAALFM_C400660WA;CAALFM_C201740CA;MRPL40;CAALFM_C112610WA;CAALFM_C500130CA;RSM22;CAALFM_C202270CA;MRPL8;RPS5;RPS14B;CAALFM_C108520CA;CAALFM_C501050CA;CAALFM_C300450CA;MRP2;CAALFM_C503290CA;CAALFM_CR02950CA;IMG2;RPS3;N…
75	GO:0006518	BP	peptide metabolic process	75/494	1.02177e-06	gene-CAALFM_CR07320CA;gene-CAALFM_C110470WA;gene-CAALFM_C403410WA;gene-CAALFM_C101580WA;gene-CAALFM_C701020CA;gene-CAALFM_C103090WA;gene-CAALFM_C301080WA;gene-CAALFM_C603500CA;gene-CAALFM_CR03400WA;gene-CAALFM_C603450CA;gene-CAALFM_C603730CA;gene-CAALFM_C307390CA;gene-CAALFM_C406900WA;gene-CAALFM_C207030CA;gene-CAALFM_C106790CA;gene-CAALFM_C400660WA;gene-CAALFM_C201740CA;gene-CAALFM_CR04010CA;gen…	CAALFM_CR07320CA;CAALFM_C110470WA;CAALFM_C403410WA;CAALFM_C101580WA;CAALFM_C701020CA;RPS1;MRPL33;SAP4;CAALFM_CR03400WA;NAM2;CAALFM_C603730CA;CAALFM_C307390CA;GST1;CAALFM_C207030CA;MRPL19;CAALFM_C400660WA;CAALFM_C201740CA;MRPL40;CAALFM_C500130CA;CAALFM_C200700WA;CAALFM_C207680WA;CAALFM_C202270CA;RPS5;RPS14B;CAALFM_C600340CA;CAALFM_C108520CA;CAALFM_C501050CA;CAALFM_C300450CA;MRP2;CAALFM_C100980WA;C…
11	GO:0140318	MF	protein transporter activity	11/494	1.10525e-06	gene-CAALFM_C401740WA;gene-CAALFM_C402140CA;gene-CAALFM_C702680WA;gene-CAALFM_C204680WA;gene-CAALFM_C703630CA;gene-CAALFM_C301980CA;gene-CAALFM_C209900CA;gene-CAALFM_C701970CA;gene-CAALFM_CR05970CA;gene-CAALFM_C402480CA;gene-CAALFM_C208310WA	TIM12;TIM10;TOM22;TIM17;TIM9;TOM6;TIM23;TOM40;CAALFM_CR05970CA;TIM13;TIM22
72	GO:0043604	BP	amide biosynthetic process	72/494	1.1077e-06	gene-CAALFM_CR07320CA;gene-CAALFM_C110470WA;gene-CAALFM_C403410WA;gene-CAALFM_C101580WA;gene-CAALFM_C207190CA;gene-CAALFM_C103090WA;gene-CAALFM_C301080WA;gene-CAALFM_C701640WA;gene-CAALFM_CR03400WA;gene-CAALFM_C603450CA;gene-CAALFM_C603730CA;gene-CAALFM_C307390CA;gene-CAALFM_C207030CA;gene-CAALFM_C106790CA;gene-CAALFM_C400660WA;gene-CAALFM_C201740CA;gene-CAALFM_CR04010CA;gene-CAALFM_C500130CA;gen…	CAALFM_CR07320CA;CAALFM_C110470WA;CAALFM_C403410WA;CAALFM_C101580WA;CAALFM_C207190CA;RPS1;MRPL33;LAT1;CAALFM_CR03400WA;NAM2;CAALFM_C603730CA;CAALFM_C307390CA;CAALFM_C207030CA;MRPL19;CAALFM_C400660WA;CAALFM_C201740CA;MRPL40;CAALFM_C500130CA;RSM22;CAALFM_C207680WA;CAALFM_C202270CA;RPS5;RPS14B;CAALFM_C108520CA;CAALFM_C501050CA;CAALFM_C300450CA;MRP2;ASN1;CAALFM_C100980WA;CAALFM_C503290CA;CAALFM_CR029…
29	GO:0007005	BP	mitochondrion organization	29/494	1.19274e-06	gene-CAALFM_C305030WA;gene-CAALFM_C405370WA;gene-CAALFM_CR05450CA;gene-CAALFM_C102660CA;gene-CAALFM_CR04340WA;gene-CAALFM_C703630CA;gene-CAALFM_CR05970CA;gene-CAALFM_C306050CA;gene-CAALFM_C504620CA;gene-CAALFM_C200700WA;gene-CAALFM_C503600WA;gene-CAALFM_C105270CA;gene-CAALFM_C401740WA;gene-CAALFM_C601930WA;gene-CAALFM_C404260CA;gene-CAALFM_C100640CA;gene-CAALFM_C204510WA;gene-CAALFM_C204680WA;gen…	PHB2;PUF3;CAALFM_CR05450CA;MGM101;PIM1;TIM9;CAALFM_CR05970CA;CAALFM_C306050CA;CAALFM_C504620CA;CAALFM_C200700WA;MDJ1;CAALFM_C105270CA;TIM12;YHM1;FZO1;RPO41;RIM2;TIM17;CAALFM_C104970WA;TAZ1;CAALFM_C701600WA;CAALFM_C600920WA;HSP60;TIM22;YME1;TIM10;TOM22;TIM13;AFG3
16	GO:0016875	MF	ligase activity, forming carbon-oxygen bonds	16/494	1.22966e-06	gene-CAALFM_C701870WA;gene-CAALFM_C112240CA;gene-CAALFM_C502770WA;gene-CAALFM_C504650CA;gene-CAALFM_C200850WA;gene-CAALFM_C601050WA;gene-CAALFM_C703640CA;gene-CAALFM_CR03350CA;gene-CAALFM_CR01480WA;gene-CAALFM_C102710WA;gene-CAALFM_C206640CA;gene-CAALFM_CR03400WA;gene-CAALFM_C104030WA;gene-CAALFM_C102930CA;gene-CAALFM_CR03110WA;gene-CAALFM_C603450CA	MSK1;CAALFM_C112240CA;MSW1;MSM1;MSF1;CAALFM_C601050WA;CAALFM_C703640CA;CAALFM_CR03350CA;PRS;FRS2;VAS1;CAALFM_CR03400WA;CAALFM_C104030WA;MST1;CAALFM_CR03110WA;NAM2
16	GO:0004812	MF	aminoacyl-tRNA ligase activity	16/494	1.22966e-06	gene-CAALFM_C701870WA;gene-CAALFM_C112240CA;gene-CAALFM_C502770WA;gene-CAALFM_C504650CA;gene-CAALFM_C200850WA;gene-CAALFM_C601050WA;gene-CAALFM_C703640CA;gene-CAALFM_CR03350CA;gene-CAALFM_CR01480WA;gene-CAALFM_C102710WA;gene-CAALFM_C206640CA;gene-CAALFM_CR03400WA;gene-CAALFM_C104030WA;gene-CAALFM_C102930CA;gene-CAALFM_CR03110WA;gene-CAALFM_C603450CA	MSK1;CAALFM_C112240CA;MSW1;MSM1;MSF1;CAALFM_C601050WA;CAALFM_C703640CA;CAALFM_CR03350CA;PRS;FRS2;VAS1;CAALFM_CR03400WA;CAALFM_C104030WA;MST1;CAALFM_CR03110WA;NAM2
48	GO:0005743	CC	mitochondrial inner membrane	48/494	1.23919e-06	gene-CAALFM_C305030WA;gene-CAALFM_CR09300CA;gene-CAALFM_C102880CA;gene-CAALFM_C703630CA;gene-CAALFM_C105470WA;gene-CAALFM_CR03350CA;gene-CAALFM_C204170CA;gene-CAALFM_C402130WA;gene-CAALFM_CR01960CA;gene-CAALFM_CR05970CA;gene-CAALFM_C206950CA;gene-CAALFM_CR10760CA;gene-CAALFM_C306050CA;gene-CAALFM_C502590CA;gene-CAALFM_C200700WA;gene-CAALFM_C501130WA;gene-CAALFM_C302400CA;gene-CAALFM_C113400CA;gen…	PHB2;SCO1;MIA40;TIM9;MTM1;CAALFM_CR03350CA;CAALFM_C204170CA;CYT2;MRS2;CAALFM_CR05970CA;CAALFM_C206950CA;CAALFM_CR10760CA;CAALFM_C306050CA;CAALFM_C502590CA;CAALFM_C200700WA;CYC3;COX7;AGC1;CAALFM_CR08130WA;CAALFM_C701610WA;COX11;CAALFM_C407140WA;CAALFM_C108930CA;TIM8;FZO1;SDH4;RIM2;TIM54;COX9;TIM12;TAZ1;CTP1;CAALFM_C702480WA;CAALFM_C302290WA;CAALFM_C703380WA;HSP60;CAALFM_C302030WA;YME1;TIM10;CAALFM…
97	GO:0098798	CC	mitochondrial protein complex	97/494	1.38276e-06	gene-CAALFM_C403410WA;gene-CAALFM_C400520WA;gene-CAALFM_C603730CA;gene-CAALFM_C205000CA;gene-CAALFM_C201740CA;gene-CAALFM_C112610WA;gene-CAALFM_C203950WA;gene-CAALFM_C102350WA;gene-CAALFM_C108520CA;gene-CAALFM_C204350CA;gene-CAALFM_C104880CA;gene-CAALFM_CR10830CA;gene-CAALFM_C100640CA;gene-CAALFM_C201030WA;gene-CAALFM_CR00480WA;gene-CAALFM_C205930WA;gene-CAALFM_C505250CA;gene-CAALFM_CR01370CA;gen…	CAALFM_C403410WA;PAM18;CAALFM_C603730CA;MRPL10;CAALFM_C201740CA;CAALFM_C112610WA;CAALFM_C203950WA;TIM21;CAALFM_C108520CA;SUV3;MRPL37;CAALFM_CR10830CA;RPO41;CAALFM_C201030WA;MRPL6;COX9;CAALFM_C505250CA;CAALFM_CR01370CA;TIM23;YME1;TOM6;CAALFM_C103280WA;LAT1;CAALFM_CR07760WA;CAALFM_C207680WA;CAALFM_C200700WA;CAALFM_C500820WA;MRP2;CAALFM_C703880CA;CAALFM_C503290CA;CAALFM_C104820CA;MRPL27;SDH4;IMG2;TI…
13	GO:0000096	BP	sulfur amino acid metabolic process	13/494	1.43628e-06	gene-CAALFM_C400200CA;gene-CAALFM_C704210CA;gene-CAALFM_C405540WA;gene-CAALFM_CR08340WA;gene-CAALFM_C113870WA;gene-CAALFM_C202370CA;gene-CAALFM_C500430WA;gene-CAALFM_C206170CA;gene-CAALFM_C102620CA;gene-CAALFM_CR02170WA;gene-CAALFM_C111610CA;gene-CAALFM_CR09180WA;gene-CAALFM_C202940WA	MET15;CAALFM_C704210CA;HOM3;CYS3;MET3;HOM2;MET14;ECM17;HOM6;MET2;CAALFM_C111610CA;CDG1;MET1
48	GO:0019866	CC	organelle inner membrane	48/494	1.51592e-06	gene-CAALFM_C305030WA;gene-CAALFM_CR09300CA;gene-CAALFM_C102880CA;gene-CAALFM_C703630CA;gene-CAALFM_C105470WA;gene-CAALFM_CR03350CA;gene-CAALFM_C204170CA;gene-CAALFM_C402130WA;gene-CAALFM_CR01960CA;gene-CAALFM_CR05970CA;gene-CAALFM_C206950CA;gene-CAALFM_CR10760CA;gene-CAALFM_C306050CA;gene-CAALFM_C502590CA;gene-CAALFM_C200700WA;gene-CAALFM_C501130WA;gene-CAALFM_C302400CA;gene-CAALFM_C113400CA;gen…	PHB2;SCO1;MIA40;TIM9;MTM1;CAALFM_CR03350CA;CAALFM_C204170CA;CYT2;MRS2;CAALFM_CR05970CA;CAALFM_C206950CA;CAALFM_CR10760CA;CAALFM_C306050CA;CAALFM_C502590CA;CAALFM_C200700WA;CYC3;COX7;AGC1;CAALFM_CR08130WA;CAALFM_C701610WA;COX11;CAALFM_C407140WA;CAALFM_C108930CA;TIM8;FZO1;SDH4;RIM2;TIM54;COX9;TIM12;TAZ1;CTP1;CAALFM_C702480WA;CAALFM_C302290WA;CAALFM_C703380WA;HSP60;CAALFM_C302030WA;YME1;TIM10;CAALFM…
54	GO:0031966	CC	mitochondrial membrane	54/494	1.77949e-06	gene-CAALFM_C305030WA;gene-CAALFM_C202280WA;gene-CAALFM_C102880CA;gene-CAALFM_CR09300CA;gene-CAALFM_C703630CA;gene-CAALFM_C105470WA;gene-CAALFM_CR01960CA;gene-CAALFM_C204170CA;gene-CAALFM_CR03350CA;gene-CAALFM_C402130WA;gene-CAALFM_CR05970CA;gene-CAALFM_C206950CA;gene-CAALFM_CR10760CA;gene-CAALFM_C306050CA;gene-CAALFM_C502590CA;gene-CAALFM_C200700WA;gene-CAALFM_C501130WA;gene-CAALFM_C302400CA;gen…	PHB2;CAALFM_C202280WA;MIA40;SCO1;TIM9;MTM1;MRS2;CAALFM_C204170CA;CAALFM_CR03350CA;CYT2;CAALFM_CR05970CA;CAALFM_C206950CA;CAALFM_CR10760CA;CAALFM_C306050CA;CAALFM_C502590CA;CAALFM_C200700WA;CYC3;COX7;AGC1;CAALFM_CR08130WA;CAALFM_C701610WA;COX11;CAALFM_C407140WA;CAALFM_C108930CA;HSP60;FZO1;SDH4;RIM2;TIM54;COX9;TIM12;TAZ1;CTP1;CAALFM_C502040WA;CAALFM_C702480WA;TOM40;CAALFM_C703380WA;TIM8;MET10;CAALF…
74	GO:1990904	CC	ribonucleoprotein complex	74/494	1.81517e-06	gene-CAALFM_C504530WA;gene-CAALFM_CR07320CA;gene-CAALFM_C109710CA;gene-CAALFM_CR04140WA;gene-CAALFM_C403410WA;gene-CAALFM_C101580WA;gene-CAALFM_C701020CA;gene-CAALFM_C108920WA;gene-CAALFM_CR02950CA;gene-CAALFM_C103090WA;gene-CAALFM_C301080WA;gene-CAALFM_C503410CA;gene-CAALFM_C603730CA;gene-CAALFM_C307390CA;gene-CAALFM_CR07760WA;gene-CAALFM_C106790CA;gene-CAALFM_C400660WA;gene-CAALFM_C111860WA;gen…	CAALFM_C504530WA;CAALFM_CR07320CA;CAALFM_C109710CA;CAALFM_CR04140WA;CAALFM_C403410WA;CAALFM_C101580WA;CAALFM_C701020CA;CAALFM_C108920WA;CAALFM_CR02950CA;RPS1;MRPL33;CAALFM_C503410CA;CAALFM_C603730CA;CAALFM_C307390CA;CAALFM_CR07760WA;MRPL19;CAALFM_C400660WA;CAALFM_C111860WA;CAALFM_C201740CA;CAALFM_C112610WA;CAALFM_C500130CA;CAALFM_C203950WA;CAALFM_C300450CA;CAALFM_C202270CA;RPS5;RPS14B;CAALFM_C500…
77	GO:0005198	MF	structural molecule activity	77/494	1.83781e-06	gene-CAALFM_C504530WA;gene-CAALFM_CR07320CA;gene-CAALFM_CR04140WA;gene-CAALFM_C403410WA;gene-CAALFM_C101580WA;gene-CAALFM_C701020CA;gene-CAALFM_C108920WA;gene-CAALFM_CR02950CA;gene-CAALFM_C103090WA;gene-CAALFM_C301080WA;gene-CAALFM_C503410CA;gene-CAALFM_C103650CA;gene-CAALFM_C603730CA;gene-CAALFM_C307390CA;gene-CAALFM_C207030CA;gene-CAALFM_C106790CA;gene-CAALFM_C400660WA;gene-CAALFM_C201740CA;gen…	CAALFM_C504530WA;CAALFM_CR07320CA;CAALFM_CR04140WA;CAALFM_C403410WA;CAALFM_C101580WA;CAALFM_C701020CA;CAALFM_C108920WA;CAALFM_CR02950CA;RPS1;MRPL33;CAALFM_C503410CA;MRPL27;CAALFM_C603730CA;CAALFM_C307390CA;CAALFM_C207030CA;MRPL19;CAALFM_C400660WA;CAALFM_C201740CA;CAALFM_C112610WA;PIR1;CAALFM_C203950WA;CAALFM_C300450CA;CAALFM_C202270CA;RPS5;RPS14B;CAALFM_C500820WA;CAALFM_C108520CA;CAALFM_C501050CA…
92	GO:0005739	CC	mitochondrion	92/494	1.88396e-06	gene-CAALFM_C305030WA;gene-CAALFM_C305440CA;gene-CAALFM_C603440WA;gene-CAALFM_C703640CA;gene-CAALFM_C500820WA;gene-CAALFM_CR03400WA;gene-CAALFM_C601000CA;gene-CAALFM_CR04010CA;gene-CAALFM_C108630WA;gene-CAALFM_C108520CA;gene-CAALFM_C104880CA;gene-CAALFM_C603450CA;gene-CAALFM_C113520CA;gene-CAALFM_C603480WA;gene-CAALFM_C503290CA;gene-CAALFM_C502040WA;gene-CAALFM_C702480WA;gene-CAALFM_C102930CA;gen…	PHB2;CAALFM_C305440CA;CAALFM_C603440WA;CAALFM_C703640CA;CAALFM_C500820WA;CAALFM_CR03400WA;CAALFM_C601000CA;MRPL40;CAALFM_C108630WA;CAALFM_C108520CA;MRPL37;NAM2;MCU1;YMX6;CAALFM_C503290CA;CAALFM_C502040WA;CAALFM_C702480WA;MST1;MSF1;CAALFM_C103280WA;CAALFM_C601050WA;CAALFM_CR04920WA;CAALFM_CR05450CA;CAALFM_C307550CA;CDC21;TUF1;CYT2;CAALFM_C600340CA;COX11;CAALFM_C703880CA;LEU4;CAALFM_C106840CA;MRPL2…
42	GO:0006520	BP	cellular amino acid metabolic process	42/494	2.03639e-06	gene-CAALFM_C405540WA;gene-CAALFM_CR08340WA;gene-CAALFM_C205860CA;gene-CAALFM_C504650CA;gene-CAALFM_C500430WA;gene-CAALFM_C206170CA;gene-CAALFM_C703640CA;gene-CAALFM_CR01480WA;gene-CAALFM_C206640CA;gene-CAALFM_CR03400WA;gene-CAALFM_C200340CA;gene-CAALFM_C302460CA;gene-CAALFM_C202030WA;gene-CAALFM_C502770WA;gene-CAALFM_C112240CA;gene-CAALFM_C209060CA;gene-CAALFM_C100170WA;gene-CAALFM_CR03350CA;gen…	HOM3;CYS3;CAALFM_C205860CA;MSM1;MET14;ECM17;CAALFM_C703640CA;PRS;VAS1;CAALFM_CR03400WA;ARO8;PHA2;ARO3;MSW1;CAALFM_C112240CA;ASN1;LEU4;CAALFM_CR03350CA;CDG1;NAM2;MET15;CAALFM_C111610CA;HOM6;FRS2;MET2;CAALFM_C104030WA;MST1;HIS7;HIS3;MET3;LYS9;MSK1;HOM2;CAALFM_C303470WA;DAO2;MSF1;ARO4;MET1;CAALFM_CR03110WA;CAALFM_C704210CA;CAALFM_C601050WA;ILV6
68	GO:0043043	BP	peptide biosynthetic process	68/494	2.25975e-06	gene-CAALFM_C205710CA;gene-CAALFM_CR07320CA;gene-CAALFM_CR04140WA;gene-CAALFM_C403410WA;gene-CAALFM_C101580WA;gene-CAALFM_C103090WA;gene-CAALFM_C301080WA;gene-CAALFM_CR03400WA;gene-CAALFM_C701420WA;gene-CAALFM_C603730CA;gene-CAALFM_C307390CA;gene-CAALFM_C111060CA;gene-CAALFM_CR07760WA;gene-CAALFM_C106790CA;gene-CAALFM_C400660WA;gene-CAALFM_C201740CA;gene-CAALFM_CR04010CA;gene-CAALFM_C112610WA;gen…	CAALFM_C205710CA;CAALFM_CR07320CA;CAALFM_CR04140WA;CAALFM_C403410WA;CAALFM_C101580WA;RPS1;MRPL33;CAALFM_CR03400WA;GIR2;CAALFM_C603730CA;CAALFM_C307390CA;RPL2;CAALFM_CR07760WA;MRPL19;CAALFM_C400660WA;CAALFM_C201740CA;MRPL40;CAALFM_C112610WA;CAALFM_C500130CA;RSM22;CAALFM_C202270CA;MRPL8;RPS5;RPS14B;CAALFM_C108520CA;CAALFM_C501050CA;CAALFM_C300450CA;MRP2;CAALFM_C503290CA;CAALFM_CR02950CA;IMG2;RPS3;N…
90	GO:0009059	BP	macromolecule biosynthetic process	90/494	2.26619e-06	gene-CAALFM_C403410WA;gene-CAALFM_C304300CA;gene-CAALFM_CR03400WA;gene-CAALFM_C603730CA;gene-CAALFM_C401770WA;gene-CAALFM_C201740CA;gene-CAALFM_CR04010CA;gene-CAALFM_C604050WA;gene-CAALFM_C503070WA;gene-CAALFM_C108520CA;gene-CAALFM_C603450CA;gene-CAALFM_CR00490WA;gene-CAALFM_CR06800CA;gene-CAALFM_CR00480WA;gene-CAALFM_C505250CA;gene-CAALFM_C107000WA;gene-CAALFM_CR01370CA;gene-CAALFM_C504590CA;gen…	CAALFM_C403410WA;POL1;CAALFM_CR03400WA;CAALFM_C603730CA;POL30;CAALFM_C201740CA;MRPL40;CAALFM_C604050WA;RPS5;CAALFM_C108520CA;NAM2;CAALFM_CR00490WA;HHF22;MRPL6;CAALFM_C505250CA;MEF2;CAALFM_CR01370CA;RPL43A;CAALFM_C103280WA;CTF1;TUF1;CAALFM_CR07760WA;CAALFM_C207680WA;TAC1;RSM22;MRP2;DPB2;CAALFM_C503290CA;CAALFM_C104820CA;RPS3;MRPL27;IMG2;CAALFM_C112610WA;MRPS9;CAALFM_C113060CA;RPL2;MRP20;CAALFM_C40…
81	GO:0043603	BP	cellular amide metabolic process	81/494	2.33532e-06	gene-CAALFM_CR07320CA;gene-CAALFM_C110470WA;gene-CAALFM_C403410WA;gene-CAALFM_C205860CA;gene-CAALFM_C101580WA;gene-CAALFM_C701020CA;gene-CAALFM_C207190CA;gene-CAALFM_C103090WA;gene-CAALFM_C301080WA;gene-CAALFM_C701640WA;gene-CAALFM_CR03400WA;gene-CAALFM_C603450CA;gene-CAALFM_C603730CA;gene-CAALFM_C307390CA;gene-CAALFM_C406900WA;gene-CAALFM_C207030CA;gene-CAALFM_C106790CA;gene-CAALFM_C400660WA;gen…	CAALFM_CR07320CA;CAALFM_C110470WA;CAALFM_C403410WA;CAALFM_C205860CA;CAALFM_C101580WA;CAALFM_C701020CA;CAALFM_C207190CA;RPS1;MRPL33;LAT1;CAALFM_CR03400WA;NAM2;CAALFM_C603730CA;CAALFM_C307390CA;GST1;CAALFM_C207030CA;MRPL19;CAALFM_C400660WA;CAALFM_C201740CA;MRPL40;CAALFM_C500130CA;CAALFM_C200700WA;CAALFM_C207680WA;CAALFM_C202270CA;RPS5;RPS14B;CAALFM_C600340CA;CAALFM_C108520CA;CAALFM_C501050CA;CAALFM…
16	GO:0071806	BP	protein transmembrane transport	16/494	2.43257e-06	gene-CAALFM_CR06490CA;gene-CAALFM_C301980CA;gene-CAALFM_C114150CA;gene-CAALFM_C102880CA;gene-CAALFM_C405670WA;gene-CAALFM_C702680WA;gene-CAALFM_C204680WA;gene-CAALFM_C102350WA;gene-CAALFM_C300250CA;gene-CAALFM_C400520WA;gene-CAALFM_C302500WA;gene-CAALFM_C209900CA;gene-CAALFM_C701970CA;gene-CAALFM_CR01390WA;gene-CAALFM_C301760WA;gene-CAALFM_C111220CA	HSP60;TOM6;PAM16;MIA40;YME1;TOM22;TIM17;TIM21;TIM44;PAM18;PAM17;TIM23;TOM40;MGE1;AFG3;TIM50
16	GO:0065002	BP	intracellular protein transmembrane transport	16/494	2.43257e-06	gene-CAALFM_CR06490CA;gene-CAALFM_C301980CA;gene-CAALFM_C114150CA;gene-CAALFM_C102880CA;gene-CAALFM_C405670WA;gene-CAALFM_C702680WA;gene-CAALFM_C204680WA;gene-CAALFM_C102350WA;gene-CAALFM_C300250CA;gene-CAALFM_C400520WA;gene-CAALFM_C302500WA;gene-CAALFM_C209900CA;gene-CAALFM_C701970CA;gene-CAALFM_CR01390WA;gene-CAALFM_C301760WA;gene-CAALFM_C111220CA	HSP60;TOM6;PAM16;MIA40;YME1;TOM22;TIM17;TIM21;TIM44;PAM18;PAM17;TIM23;TOM40;MGE1;AFG3;TIM50
86	GO:0034645	BP	cellular macromolecule biosynthetic process	86/494	2.56799e-06	gene-CAALFM_C403410WA;gene-CAALFM_C304300CA;gene-CAALFM_CR03400WA;gene-CAALFM_C603730CA;gene-CAALFM_C401770WA;gene-CAALFM_C201740CA;gene-CAALFM_CR04010CA;gene-CAALFM_C604050WA;gene-CAALFM_C503070WA;gene-CAALFM_C108520CA;gene-CAALFM_C603450CA;gene-CAALFM_C100640CA;gene-CAALFM_C201030WA;gene-CAALFM_CR00480WA;gene-CAALFM_C505250CA;gene-CAALFM_C107000WA;gene-CAALFM_CR01370CA;gene-CAALFM_C504590CA;gen…	CAALFM_C403410WA;POL1;CAALFM_CR03400WA;CAALFM_C603730CA;POL30;CAALFM_C201740CA;MRPL40;CAALFM_C604050WA;RPS5;CAALFM_C108520CA;NAM2;RPO41;CAALFM_C201030WA;MRPL6;CAALFM_C505250CA;MEF2;CAALFM_CR01370CA;RPL43A;RPS1;CAALFM_C103280WA;CAALFM_C602370CA;TUF1;CAALFM_CR07760WA;CAALFM_C207680WA;TAC1;RSM22;MRP2;DPB2;CAALFM_C503290CA;CAALFM_C104820CA;RPS3;MRPL27;IMG2;CAALFM_C112610WA;MRPS9;CAALFM_C113060CA;RPL2…
141	GO:0044249	BP	cellular biosynthetic process	141/494	2.66743e-06	gene-CAALFM_C403410WA;gene-CAALFM_CR08340WA;gene-CAALFM_C304300CA;gene-CAALFM_C106450CA;gene-CAALFM_CR03400WA;gene-CAALFM_C701300CA;gene-CAALFM_C603730CA;gene-CAALFM_C401770WA;gene-CAALFM_C302460CA;gene-CAALFM_C201740CA;gene-CAALFM_CR04010CA;gene-CAALFM_C604050WA;gene-CAALFM_C113400CA;gene-CAALFM_CR00570WA;gene-CAALFM_C108520CA;gene-CAALFM_C500420CA;gene-CAALFM_C302150CA;gene-CAALFM_C603450CA;gen…	CAALFM_C403410WA;CYS3;POL1;RPS14B;CAALFM_CR03400WA;PSF1;CAALFM_C603730CA;POL30;PHA2;CAALFM_C201740CA;MRPL40;CAALFM_C604050WA;AGC1;CAALFM_CR00570WA;CAALFM_C108520CA;MRP17;ERG6;NAM2;ATP18;RPO41;CAALFM_C201030WA;MRPL6;CAALFM_C505250CA;LEU4;CAALFM_C502040WA;CAALFM_CR01370CA;MET2;ARO8;LYS9;CAALFM_C602370CA;PAN6;CAALFM_C103280WA;CAALFM_C111790WA;GRF10;CDC21;ECM17;CAALFM_C305280CA;TUF1;LAT1;CAALFM_CR077…
101	GO:0044271	BP	cellular nitrogen compound biosynthetic process	101/494	2.68404e-06	gene-CAALFM_C403410WA;gene-CAALFM_C106450CA;gene-CAALFM_CR03400WA;gene-CAALFM_C603730CA;gene-CAALFM_C112320CA;gene-CAALFM_C201740CA;gene-CAALFM_CR04010CA;gene-CAALFM_C503070WA;gene-CAALFM_C108520CA;gene-CAALFM_C603450CA;gene-CAALFM_C200610CA;gene-CAALFM_C100640CA;gene-CAALFM_CR06800CA;gene-CAALFM_CR00480WA;gene-CAALFM_C505250CA;gene-CAALFM_C107000WA;gene-CAALFM_C502040WA;gene-CAALFM_CR01370CA;gen…	CAALFM_C403410WA;RPS14B;CAALFM_CR03400WA;CAALFM_C603730CA;ATP19;CAALFM_C201740CA;MRPL40;RPS5;CAALFM_C108520CA;NAM2;ATP18;RPO41;HHF22;MRPL6;CAALFM_C505250CA;MEF2;CAALFM_C502040WA;CAALFM_CR01370CA;POL30;PAN6;CAALFM_C103280WA;CAALFM_C111790WA;GRF10;CDC21;CTF1;LAT1;CAALFM_CR07760WA;CAALFM_C207680WA;TAC1;URA3;RSM22;MRP2;DPB2;CAALFM_C503290CA;CAALFM_C400660WA;IMG2;RPS3;GDA1;MRPL27;CAALFM_C104820CA;CAAL…
110	GO:1901566	BP	organonitrogen compound biosynthetic process	110/494	2.70086e-06	gene-CAALFM_C403410WA;gene-CAALFM_CR08340WA;gene-CAALFM_C106450CA;gene-CAALFM_CR03400WA;gene-CAALFM_C603730CA;gene-CAALFM_C112320CA;gene-CAALFM_C302460CA;gene-CAALFM_C201740CA;gene-CAALFM_CR04010CA;gene-CAALFM_C503070WA;gene-CAALFM_C108520CA;gene-CAALFM_C204810WA;gene-CAALFM_C603450CA;gene-CAALFM_C200610CA;gene-CAALFM_CR00490WA;gene-CAALFM_C201030WA;gene-CAALFM_CR00480WA;gene-CAALFM_C505250CA;gen…	CAALFM_C403410WA;CYS3;RPS14B;CAALFM_CR03400WA;CAALFM_C603730CA;ATP19;PHA2;CAALFM_C201740CA;MRPL40;RPS5;CAALFM_C108520CA;HIS3;NAM2;ATP18;CAALFM_CR00490WA;CAALFM_C201030WA;MRPL6;CAALFM_C505250CA;LEU4;CAALFM_C502040WA;CAALFM_CR01370CA;MET2;ARO8;LYS9;PAN6;CAALFM_C103280WA;CAALFM_C111790WA;GRF10;CDC21;ECM17;CAALFM_C305280CA;LAT1;CAALFM_CR07760WA;CAALFM_C207680WA;URA3;RSM22;MRP2;CAALFM_C503290CA;CAALFM…
143	GO:1901576	BP	organic substance biosynthetic process	143/494	2.91502e-06	gene-CAALFM_C403410WA;gene-CAALFM_CR08340WA;gene-CAALFM_C304300CA;gene-CAALFM_C106450CA;gene-CAALFM_CR03400WA;gene-CAALFM_C701300CA;gene-CAALFM_C603730CA;gene-CAALFM_C401770WA;gene-CAALFM_C302460CA;gene-CAALFM_C201740CA;gene-CAALFM_CR04010CA;gene-CAALFM_C604050WA;gene-CAALFM_C503070WA;gene-CAALFM_CR00570WA;gene-CAALFM_C108520CA;gene-CAALFM_C500420CA;gene-CAALFM_C302150CA;gene-CAALFM_C603450CA;gen…	CAALFM_C403410WA;CYS3;POL1;RPS14B;CAALFM_CR03400WA;PSF1;CAALFM_C603730CA;POL30;PHA2;CAALFM_C201740CA;MRPL40;CAALFM_C604050WA;RPS5;CAALFM_CR00570WA;CAALFM_C108520CA;MRP17;ERG6;NAM2;ATP18;RPO41;CAALFM_C201030WA;MRPL6;CAALFM_C505250CA;LEU4;CAALFM_C502040WA;CAALFM_CR01370CA;MET2;ARO8;LYS9;CAALFM_C602370CA;PAN6;CAALFM_C103280WA;CAALFM_C111790WA;GRF10;CDC21;ECM17;CAALFM_C305280CA;TUF1;LAT1;CAALFM_CR077…
81	GO:0043228	CC	non-membrane-bounded organelle	81/494	2.91859e-06	gene-CAALFM_C504530WA;gene-CAALFM_CR07320CA;gene-CAALFM_C208560WA;gene-CAALFM_C102660CA;gene-CAALFM_C401700CA;gene-CAALFM_CR07760WA;gene-CAALFM_C101600WA;gene-CAALFM_CR02950CA;gene-CAALFM_C101580WA;gene-CAALFM_C306240CA;gene-CAALFM_C503410CA;gene-CAALFM_C307390CA;gene-CAALFM_C111060CA;gene-CAALFM_C207030CA;gene-CAALFM_C106790CA;gene-CAALFM_C400660WA;gene-CAALFM_C201740CA;gene-CAALFM_CR04010CA;gen…	CAALFM_C504530WA;CAALFM_CR07320CA;SMC2;MGM101;NHP6A;CAALFM_CR07760WA;MRP20;CAALFM_CR02950CA;CAALFM_C101580WA;CAALFM_C306240CA;CAALFM_C503410CA;CAALFM_C307390CA;RPL2;CAALFM_C207030CA;MRPL19;CAALFM_C400660WA;CAALFM_C201740CA;MRPL40;CAALFM_C702120CA;CAALFM_CR00490WA;CAALFM_C203950WA;CAALFM_C101680CA;CAALFM_C202270CA;RPS5;RPS14B;CAALFM_C500820WA;CAALFM_C108520CA;CAALFM_C501050CA;MRP2;CAALFM_C203560CA…
81	GO:0043232	CC	intracellular non-membrane-bounded organelle	81/494	2.91859e-06	gene-CAALFM_C504530WA;gene-CAALFM_CR07320CA;gene-CAALFM_C208560WA;gene-CAALFM_C102660CA;gene-CAALFM_C401700CA;gene-CAALFM_CR07760WA;gene-CAALFM_C101600WA;gene-CAALFM_CR02950CA;gene-CAALFM_C101580WA;gene-CAALFM_C306240CA;gene-CAALFM_C503410CA;gene-CAALFM_C307390CA;gene-CAALFM_C111060CA;gene-CAALFM_C207030CA;gene-CAALFM_C106790CA;gene-CAALFM_C400660WA;gene-CAALFM_C201740CA;gene-CAALFM_CR04010CA;gen…	CAALFM_C504530WA;CAALFM_CR07320CA;SMC2;MGM101;NHP6A;CAALFM_CR07760WA;MRP20;CAALFM_CR02950CA;CAALFM_C101580WA;CAALFM_C306240CA;CAALFM_C503410CA;CAALFM_C307390CA;RPL2;CAALFM_C207030CA;MRPL19;CAALFM_C400660WA;CAALFM_C201740CA;MRPL40;CAALFM_C702120CA;CAALFM_CR00490WA;CAALFM_C203950WA;CAALFM_C101680CA;CAALFM_C202270CA;RPS5;RPS14B;CAALFM_C500820WA;CAALFM_C108520CA;CAALFM_C501050CA;MRP2;CAALFM_C203560CA…
11	GO:0000097	BP	sulfur amino acid biosynthetic process	11/494	3.28815e-06	gene-CAALFM_C400200CA;gene-CAALFM_C704210CA;gene-CAALFM_C405540WA;gene-CAALFM_CR08340WA;gene-CAALFM_C113870WA;gene-CAALFM_C202370CA;gene-CAALFM_C202940WA;gene-CAALFM_C111610CA;gene-CAALFM_C102620CA;gene-CAALFM_CR02170WA;gene-CAALFM_C206170CA	MET15;CAALFM_C704210CA;HOM3;CYS3;MET3;HOM2;MET1;CAALFM_C111610CA;HOM6;MET2;ECM17
10	GO:0090151	BP	establishment of protein localization to mitochondrial membrane	10/494	3.47914e-06	gene-CAALFM_C306050CA;gene-CAALFM_C504620CA;gene-CAALFM_C208310WA;gene-CAALFM_C402140CA;gene-CAALFM_C702680WA;gene-CAALFM_C703630CA;gene-CAALFM_C401740WA;gene-CAALFM_C402480CA;gene-CAALFM_CR05970CA;gene-CAALFM_C701600WA	CAALFM_C306050CA;CAALFM_C504620CA;TIM22;TIM10;TOM22;TIM9;TIM12;TIM13;CAALFM_CR05970CA;CAALFM_C701600WA
146	GO:0009058	BP	biosynthetic process	146/494	3.52691e-06	gene-CAALFM_C403410WA;gene-CAALFM_CR08340WA;gene-CAALFM_C304300CA;gene-CAALFM_C106450CA;gene-CAALFM_CR03400WA;gene-CAALFM_C701300CA;gene-CAALFM_C603730CA;gene-CAALFM_C401770WA;gene-CAALFM_C302460CA;gene-CAALFM_C201740CA;gene-CAALFM_CR04010CA;gene-CAALFM_C604050WA;gene-CAALFM_C113400CA;gene-CAALFM_CR00570WA;gene-CAALFM_C108520CA;gene-CAALFM_C500420CA;gene-CAALFM_C302150CA;gene-CAALFM_C603450CA;gen…	CAALFM_C403410WA;CYS3;POL1;RPS14B;CAALFM_CR03400WA;PSF1;CAALFM_C603730CA;POL30;PHA2;CAALFM_C201740CA;MRPL40;CAALFM_C604050WA;AGC1;CAALFM_CR00570WA;CAALFM_C108520CA;MRP17;ERG6;NAM2;ATP18;RPO41;CAALFM_C201030WA;MRPL6;CAALFM_C505250CA;ALT1;LEU4;CAALFM_C502040WA;CAALFM_CR01370CA;MET2;ARO8;LYS9;CAALFM_C602370CA;PAN6;CAALFM_C103280WA;CAALFM_C111790WA;GRF10;CDC21;ECM17;CAALFM_C305280CA;TUF1;LAT1;CAALFM_…
6	GO:0045039	BP	protein insertion into mitochondrial inner membrane	6/494	4.06638e-06	gene-CAALFM_C208310WA;gene-CAALFM_C402140CA;gene-CAALFM_C703630CA;gene-CAALFM_C401740WA;gene-CAALFM_C402480CA;gene-CAALFM_C701600WA	TIM22;TIM10;TIM9;TIM12;TIM13;CAALFM_C701600WA
8	GO:0031314	CC	extrinsic component of mitochondrial inner membrane	8/494	4.48748e-06	gene-CAALFM_C405820WA;gene-CAALFM_C205470WA;gene-CAALFM_C103160CA;gene-CAALFM_C503600WA;gene-CAALFM_CR10010CA;gene-CAALFM_C300250CA;gene-CAALFM_C206950CA;gene-CAALFM_C106840CA	CAALFM_C405820WA;COQ5;COQ4;MDJ1;MSS51;TIM44;CAALFM_C206950CA;CAALFM_C106840CA
168	GO:1901564	BP	organonitrogen compound metabolic process	168/494	5.54092e-06	gene-CAALFM_C403410WA;gene-CAALFM_CR08340WA;gene-CAALFM_CR04340WA;gene-CAALFM_C405380CA;gene-CAALFM_C106450CA;gene-CAALFM_C104900WA;gene-CAALFM_C107550WA;gene-CAALFM_CR03400WA;gene-CAALFM_C603730CA;gene-CAALFM_C200340CA;gene-CAALFM_C302460CA;gene-CAALFM_C201740CA;gene-CAALFM_CR04010CA;gene-CAALFM_C604050WA;gene-CAALFM_C112240CA;gene-CAALFM_C503070WA;gene-CAALFM_C108520CA;gene-CAALFM_C500420CA;gen…	CAALFM_C403410WA;CYS3;PIM1;CAALFM_C405380CA;RPS14B;MNN15;SWD2;CAALFM_CR03400WA;CAALFM_C603730CA;ARO8;PHA2;CAALFM_C201740CA;MRPL40;CAALFM_C604050WA;CAALFM_C112240CA;RPS5;CAALFM_C108520CA;MRP17;CHT3;CDG1;NAM2;ATP18;CAALFM_CR00490WA;CAALFM_C201030WA;MRPL6;CAALFM_C505250CA;LEU4;CAALFM_C502040WA;CAALFM_CR01370CA;NAT4;MET2;CAALFM_C104030WA;MST1;CAALFM_CR08400CA;HSP60;LYS9;CAALFM_C703640CA;CAALFM_C30347…
7	GO:0010467	BP	gene expression	7/494	1.37049e-05	gene-CAALFM_C403730CA;gene-CAALFM_C400810CA;gene-CAALFM_C204350CA;gene-CAALFM_C114330WA;gene-CAALFM_CR03350CA;gene-CAALFM_C107800WA;gene-CAALFM_C111070WA	CAALFM_C403730CA;CAALFM_C400810CA;SUV3;CAALFM_C114330WA;CAALFM_CR03350CA;MTO1;PET127
7	GO:0140053	BP	mitochondrial gene expression	7/494	1.37049e-05	gene-CAALFM_C403730CA;gene-CAALFM_C400810CA;gene-CAALFM_C204350CA;gene-CAALFM_C114330WA;gene-CAALFM_CR03350CA;gene-CAALFM_C107800WA;gene-CAALFM_C111070WA	CAALFM_C403730CA;CAALFM_C400810CA;SUV3;CAALFM_C114330WA;CAALFM_CR03350CA;MTO1;PET127
16	GO:0098573	CC	intrinsic component of mitochondrial membrane	16/494	1.41533e-05	gene-CAALFM_C404130WA;gene-CAALFM_C404260CA;gene-CAALFM_C504620CA;gene-CAALFM_CR10760CA;gene-CAALFM_C702680WA;gene-CAALFM_C204680WA;gene-CAALFM_CR08130WA;gene-CAALFM_C209350WA;gene-CAALFM_C701610WA;gene-CAALFM_C404310WA;gene-CAALFM_C108470WA;gene-CAALFM_C209900CA;gene-CAALFM_C109960WA;gene-CAALFM_C701600WA;gene-CAALFM_C301540WA;gene-CAALFM_C602460CA	CAALFM_C404130WA;FZO1;CAALFM_C504620CA;CAALFM_CR10760CA;TOM22;TIM17;CAALFM_CR08130WA;TAZ1;CAALFM_C701610WA;COX11;CAALFM_C108470WA;TIM23;PET100;CAALFM_C701600WA;CAALFM_C301540WA;CAALFM_C602460CA
15	GO:0045333	BP	cellular respiration	15/494	1.65333e-05	gene-CAALFM_C603400CA;gene-CAALFM_C402890CA;gene-CAALFM_C205470WA;gene-CAALFM_C103930WA;gene-CAALFM_C501130WA;gene-CAALFM_C205930WA;gene-CAALFM_C603480WA;gene-CAALFM_C204350CA;gene-CAALFM_C502040WA;gene-CAALFM_C703880CA;gene-CAALFM_C101740WA;gene-CAALFM_C601000CA;gene-CAALFM_C701590CA;gene-CAALFM_C302400CA;gene-CAALFM_C209790WA	QCR7;QCR9;COQ5;CAALFM_C103930WA;CYC3;COX9;YMX6;SUV3;CAALFM_C502040WA;CAALFM_C703880CA;CTN1;CAALFM_C601000CA;CAALFM_C701590CA;COX7;CAALFM_C209790WA
10	GO:0007007	BP	inner mitochondrial membrane organization	10/494	1.6643e-05	gene-CAALFM_C306050CA;gene-CAALFM_C208310WA;gene-CAALFM_C200700WA;gene-CAALFM_C402140CA;gene-CAALFM_C703630CA;gene-CAALFM_C209350WA;gene-CAALFM_C401740WA;gene-CAALFM_C402480CA;gene-CAALFM_C701600WA;gene-CAALFM_C301760WA	CAALFM_C306050CA;TIM22;CAALFM_C200700WA;TIM10;TIM9;TAZ1;TIM12;TIM13;CAALFM_C701600WA;AFG3
8	GO:0004222	MF	metalloendopeptidase activity	8/494	1.89481e-05	gene-CAALFM_C200700WA;gene-CAALFM_C405670WA;gene-CAALFM_C306230WA;gene-CAALFM_C501640WA;gene-CAALFM_C600340CA;gene-CAALFM_C103300CA;gene-CAALFM_C301760WA;gene-CAALFM_C206950CA	CAALFM_C200700WA;YME1;CYM1;MAS2;CAALFM_C600340CA;MAS1;AFG3;CAALFM_C206950CA
13	GO:0007006	BP	mitochondrial membrane organization	13/494	2.04522e-05	gene-CAALFM_C306050CA;gene-CAALFM_C504620CA;gene-CAALFM_C208310WA;gene-CAALFM_C200700WA;gene-CAALFM_C402140CA;gene-CAALFM_C702680WA;gene-CAALFM_C703630CA;gene-CAALFM_C209350WA;gene-CAALFM_C401740WA;gene-CAALFM_C402480CA;gene-CAALFM_CR05970CA;gene-CAALFM_C701600WA;gene-CAALFM_C301760WA	CAALFM_C306050CA;CAALFM_C504620CA;TIM22;CAALFM_C200700WA;TIM10;TOM22;TIM9;TAZ1;TIM12;TIM13;CAALFM_CR05970CA;CAALFM_C701600WA;AFG3
15	GO:0032592	CC	integral component of mitochondrial membrane	15/494	2.18237e-05	gene-CAALFM_C404130WA;gene-CAALFM_C404260CA;gene-CAALFM_C504620CA;gene-CAALFM_CR10760CA;gene-CAALFM_C702680WA;gene-CAALFM_C204680WA;gene-CAALFM_CR08130WA;gene-CAALFM_C209350WA;gene-CAALFM_C701610WA;gene-CAALFM_C108470WA;gene-CAALFM_C209900CA;gene-CAALFM_C109960WA;gene-CAALFM_C701600WA;gene-CAALFM_C301540WA;gene-CAALFM_C602460CA	CAALFM_C404130WA;FZO1;CAALFM_C504620CA;CAALFM_CR10760CA;TOM22;TIM17;CAALFM_CR08130WA;TAZ1;CAALFM_C701610WA;CAALFM_C108470WA;TIM23;PET100;CAALFM_C701600WA;CAALFM_C301540WA;CAALFM_C602460CA
12	GO:0032993	CC	protein-DNA complex	12/494	2.98771e-05	gene-CAALFM_C104180WA;gene-CAALFM_CR06800CA;gene-CAALFM_C104170CA;gene-CAALFM_C303900CA;gene-CAALFM_C104260WA;gene-CAALFM_CR06810WA;gene-CAALFM_C303910WA;gene-CAALFM_C701300CA;gene-CAALFM_C300860WA;gene-CAALFM_C703180CA;gene-CAALFM_C700530CA;gene-CAALFM_C104240CA	CAALFM_C104180WA;HHF22;HTA2;HTB1;HHT21;HHT2;HTA1;PSF1;CSE4;HHO1;PSF3;HHF1
5	GO:0034551	BP	mitochondrial respiratory chain complex III assembly	5/494	3.78968e-05	gene-CAALFM_C207800WA;gene-CAALFM_C402890CA;gene-CAALFM_CR05970CA;gene-CAALFM_C108470WA;gene-CAALFM_C602460CA	CAALFM_C207800WA;QCR9;CAALFM_CR05970CA;CAALFM_C108470WA;CAALFM_C602460CA
5	GO:0017062	BP	respiratory chain complex III assembly	5/494	3.78968e-05	gene-CAALFM_C207800WA;gene-CAALFM_C402890CA;gene-CAALFM_CR05970CA;gene-CAALFM_C108470WA;gene-CAALFM_C602460CA	CAALFM_C207800WA;QCR9;CAALFM_CR05970CA;CAALFM_C108470WA;CAALFM_C602460CA
5	GO:0005744	CC	TIM23 mitochondrial import inner membrane translocase complex	5/494	3.78968e-05	gene-CAALFM_C111220CA;gene-CAALFM_C114150CA;gene-CAALFM_C102350WA;gene-CAALFM_C204680WA;gene-CAALFM_C209900CA	TIM50;PAM16;TIM21;TIM17;TIM23
10	GO:0031312	CC	extrinsic component of organelle membrane	10/494	4.00473e-05	gene-CAALFM_C101920WA;gene-CAALFM_C405820WA;gene-CAALFM_C205470WA;gene-CAALFM_C100810WA;gene-CAALFM_C103160CA;gene-CAALFM_C503600WA;gene-CAALFM_CR10010CA;gene-CAALFM_C300250CA;gene-CAALFM_C206950CA;gene-CAALFM_C106840CA	ROA1;CAALFM_C405820WA;COQ5;CAALFM_C100810WA;COQ4;MDJ1;MSS51;TIM44;CAALFM_C206950CA;CAALFM_C106840CA
6	GO:0070127	BP	tRNA aminoacylation for mitochondrial protein translation	6/494	4.1421e-05	gene-CAALFM_C701870WA;gene-CAALFM_C502770WA;gene-CAALFM_C200850WA;gene-CAALFM_C703640CA;gene-CAALFM_C102930CA;gene-CAALFM_C601050WA	MSK1;MSW1;MSF1;CAALFM_C703640CA;MST1;CAALFM_C601050WA
14	GO:0044272	BP	sulfur compound biosynthetic process	14/494	4.41493e-05	gene-CAALFM_C400200CA;gene-CAALFM_C704210CA;gene-CAALFM_C407030WA;gene-CAALFM_C405540WA;gene-CAALFM_CR08340WA;gene-CAALFM_C113870WA;gene-CAALFM_C202370CA;gene-CAALFM_CR02170WA;gene-CAALFM_C500430WA;gene-CAALFM_C206170CA;gene-CAALFM_C102620CA;gene-CAALFM_C701640WA;gene-CAALFM_C111610CA;gene-CAALFM_C202940WA	MET15;CAALFM_C704210CA;MET16;HOM3;CYS3;MET3;HOM2;MET2;MET14;ECM17;HOM6;LAT1;CAALFM_C111610CA;MET1
162	GO:0034641	BP	cellular nitrogen compound metabolic process	162/494	5.14703e-05	gene-CAALFM_C405370WA;gene-CAALFM_C403410WA;gene-CAALFM_C102660CA;gene-CAALFM_C603440WA;gene-CAALFM_C405380CA;gene-CAALFM_C304300CA;gene-CAALFM_C106450CA;gene-CAALFM_C703640CA;gene-CAALFM_C107550WA;gene-CAALFM_CR03400WA;gene-CAALFM_C701300CA;gene-CAALFM_C603730CA;gene-CAALFM_C401770WA;gene-CAALFM_C201740CA;gene-CAALFM_CR04010CA;gene-CAALFM_C112240CA;gene-CAALFM_C113400CA;gene-CAALFM_C108520CA;gen…	PUF3;CAALFM_C403410WA;MGM101;CAALFM_C603440WA;CAALFM_C405380CA;POL1;RPS14B;CAALFM_C703640CA;SWD2;CAALFM_CR03400WA;PSF1;CAALFM_C603730CA;POL30;CAALFM_C201740CA;MRPL40;CAALFM_C112240CA;AGC1;CAALFM_C108520CA;SUV3;CAALFM_C105270CA;MRP17;MSM1;NAM2;ATP18;CAALFM_C400880WA;RPO41;CAALFM_C201030WA;MRPL6;CAALFM_C306390WA;CAALFM_C505250CA;MEF2;CAALFM_C502040WA;CAALFM_CR01370CA;CAALFM_C104030WA;MST1;CAALFM_CR…
4	GO:0009211	BP	pyrimidine deoxyribonucleoside triphosphate metabolic process	4/494	7.40855e-05	gene-CAALFM_C205190WA;gene-CAALFM_C101330CA;gene-CAALFM_C111790WA;gene-CAALFM_C203160CA	CDC21;DUT1;CAALFM_C111790WA;RNR1
4	GO:0005761	CC	mitochondrial ribosome	4/494	7.40855e-05	gene-CAALFM_C207800WA;gene-CAALFM_CR07320CA;gene-CAALFM_C602460CA;gene-CAALFM_C108520CA	CAALFM_C207800WA;CAALFM_CR07320CA;CAALFM_C602460CA;CAALFM_C108520CA
4	GO:0000313	CC	organellar ribosome	4/494	7.40855e-05	gene-CAALFM_C207800WA;gene-CAALFM_CR07320CA;gene-CAALFM_C602460CA;gene-CAALFM_C108520CA	CAALFM_C207800WA;CAALFM_CR07320CA;CAALFM_C602460CA;CAALFM_C108520CA
10	GO:0051205	BP	protein insertion into membrane	10/494	8.70699e-05	gene-CAALFM_C306050CA;gene-CAALFM_C504620CA;gene-CAALFM_C208310WA;gene-CAALFM_C402140CA;gene-CAALFM_C702680WA;gene-CAALFM_C703630CA;gene-CAALFM_C401740WA;gene-CAALFM_C402480CA;gene-CAALFM_CR05970CA;gene-CAALFM_C701600WA	CAALFM_C306050CA;CAALFM_C504620CA;TIM22;TIM10;TOM22;TIM9;TIM12;TIM13;CAALFM_CR05970CA;CAALFM_C701600WA
25	GO:0055114	BP	oxidation-reduction process	25/494	8.87747e-05	gene-CAALFM_C402890CA;gene-CAALFM_C205470WA;gene-CAALFM_C210240WA;gene-CAALFM_C500430WA;gene-CAALFM_C601000CA;gene-CAALFM_C501130WA;gene-CAALFM_C108690WA;gene-CAALFM_C204350CA;gene-CAALFM_C703880CA;gene-CAALFM_C101740WA;gene-CAALFM_C505280CA;gene-CAALFM_C205930WA;gene-CAALFM_C603480WA;gene-CAALFM_C209350WA;gene-CAALFM_C108930CA;gene-CAALFM_C502040WA;gene-CAALFM_C603400CA;gene-CAALFM_C701590CA;gen…	QCR9;COQ5;GPD1;MET14;CAALFM_C601000CA;CYC3;CAALFM_C108690WA;SUV3;CAALFM_C703880CA;CTN1;SDH4;COX9;YMX6;TAZ1;CAALFM_C108930CA;CAALFM_C502040WA;QCR7;CAALFM_C701590CA;COX7;CAALFM_C209790WA;MET3;CAALFM_C103930WA;COX15;QCR8;MET16
6	GO:0034982	BP	mitochondrial protein processing	6/494	9.54265e-05	gene-CAALFM_C200700WA;gene-CAALFM_C501640WA;gene-CAALFM_C600340CA;gene-CAALFM_C103300CA;gene-CAALFM_C301760WA;gene-CAALFM_C206950CA	CAALFM_C200700WA;MAS2;CAALFM_C600340CA;MAS1;AFG3;CAALFM_C206950CA
6	GO:0000963	BP	mitochondrial RNA processing	6/494	9.54265e-05	gene-CAALFM_C403730CA;gene-CAALFM_C400810CA;gene-CAALFM_C204350CA;gene-CAALFM_C114330WA;gene-CAALFM_C107800WA;gene-CAALFM_C111070WA	CAALFM_C403730CA;CAALFM_C400810CA;SUV3;CAALFM_C114330WA;MTO1;PET127
8	GO:0009086	BP	methionine biosynthetic process	8/494	0.000100062	gene-CAALFM_C400200CA;gene-CAALFM_C405540WA;gene-CAALFM_C113870WA;gene-CAALFM_C202370CA;gene-CAALFM_C202940WA;gene-CAALFM_C111610CA;gene-CAALFM_C102620CA;gene-CAALFM_CR02170WA	MET15;HOM3;MET3;HOM2;MET1;CAALFM_C111610CA;HOM6;MET2
7	GO:0009092	BP	homoserine metabolic process	7/494	0.000111043	gene-CAALFM_C400200CA;gene-CAALFM_C405540WA;gene-CAALFM_CR08340WA;gene-CAALFM_C202370CA;gene-CAALFM_C111610CA;gene-CAALFM_C102620CA;gene-CAALFM_CR02170WA	MET15;HOM3;CYS3;HOM2;CAALFM_C111610CA;HOM6;MET2
5	GO:0033615	BP	mitochondrial proton-transporting ATP synthase complex assembly	5/494	0.000122473	gene-CAALFM_CR03350CA;gene-CAALFM_C701350CA;gene-CAALFM_C701600WA;gene-CAALFM_CR08130WA;gene-CAALFM_C206950CA	CAALFM_CR03350CA;CAALFM_C701350CA;CAALFM_C701600WA;CAALFM_CR08130WA;CAALFM_C206950CA
5	GO:0000103	BP	sulfate assimilation	5/494	0.000122473	gene-CAALFM_C113870WA;gene-CAALFM_C202940WA;gene-CAALFM_C407030WA;gene-CAALFM_C500430WA;gene-CAALFM_C206170CA	MET3;MET1;MET16;MET14;ECM17
12	GO:0022900	BP	electron transport chain	12/494	0.000138117	gene-CAALFM_C402890CA;gene-CAALFM_C505280CA;gene-CAALFM_C600720CA;gene-CAALFM_C108690WA;gene-CAALFM_C205930WA;gene-CAALFM_C603480WA;gene-CAALFM_C209350WA;gene-CAALFM_C603400CA;gene-CAALFM_C204590CA;gene-CAALFM_C703880CA;gene-CAALFM_C108930CA;gene-CAALFM_C302400CA	QCR9;SDH4;COX15;CAALFM_C108690WA;COX9;YMX6;TAZ1;QCR7;QCR8;CAALFM_C703880CA;CAALFM_C108930CA;COX7
8	GO:0006555	BP	methionine metabolic process	8/494	0.000158895	gene-CAALFM_C400200CA;gene-CAALFM_C405540WA;gene-CAALFM_C113870WA;gene-CAALFM_C202370CA;gene-CAALFM_C202940WA;gene-CAALFM_C111610CA;gene-CAALFM_C102620CA;gene-CAALFM_CR02170WA	MET15;HOM3;MET3;HOM2;MET1;CAALFM_C111610CA;HOM6;MET2
8	GO:0022884	MF	macromolecule transmembrane transporter activity	8/494	0.000158895	gene-CAALFM_C208310WA;gene-CAALFM_C702680WA;gene-CAALFM_C204680WA;gene-CAALFM_C301980CA;gene-CAALFM_C209900CA;gene-CAALFM_C701970CA;gene-CAALFM_CR05970CA;gene-CAALFM_C401740WA	TIM22;TOM22;TIM17;TOM6;TIM23;TOM40;CAALFM_CR05970CA;TIM12
8	GO:0008320	MF	protein transmembrane transporter activity	8/494	0.000158895	gene-CAALFM_C208310WA;gene-CAALFM_C702680WA;gene-CAALFM_C204680WA;gene-CAALFM_C301980CA;gene-CAALFM_C209900CA;gene-CAALFM_C701970CA;gene-CAALFM_CR05970CA;gene-CAALFM_C401740WA	TIM22;TOM22;TIM17;TOM6;TIM23;TOM40;CAALFM_CR05970CA;TIM12
20	GO:0140101	MF	catalytic activity, acting on a tRNA	20/494	0.000166993	gene-CAALFM_CR03660CA;gene-CAALFM_C403730CA;gene-CAALFM_C400880WA;gene-CAALFM_C701870WA;gene-CAALFM_C112240CA;gene-CAALFM_C502770WA;gene-CAALFM_C504650CA;gene-CAALFM_CR01480WA;gene-CAALFM_C601050WA;gene-CAALFM_C703640CA;gene-CAALFM_CR03350CA;gene-CAALFM_C114330WA;gene-CAALFM_C200850WA;gene-CAALFM_C102710WA;gene-CAALFM_C206640CA;gene-CAALFM_CR03400WA;gene-CAALFM_C104030WA;gene-CAALFM_C102930CA;gen…	CAALFM_CR03660CA;CAALFM_C403730CA;CAALFM_C400880WA;MSK1;CAALFM_C112240CA;MSW1;MSM1;PRS;CAALFM_C601050WA;CAALFM_C703640CA;CAALFM_CR03350CA;CAALFM_C114330WA;MSF1;FRS2;VAS1;CAALFM_CR03400WA;CAALFM_C104030WA;MST1;CAALFM_CR03110WA;NAM2
11	GO:0009067	BP	aspartate family amino acid biosynthetic process	11/494	0.000212559	gene-CAALFM_C400200CA;gene-CAALFM_C306590WA;gene-CAALFM_C405540WA;gene-CAALFM_C113870WA;gene-CAALFM_C202370CA;gene-CAALFM_C202940WA;gene-CAALFM_C111610CA;gene-CAALFM_C102620CA;gene-CAALFM_C209060CA;gene-CAALFM_CR02170WA;gene-CAALFM_C200340CA	MET15;LYS9;HOM3;MET3;HOM2;MET1;CAALFM_C111610CA;HOM6;ASN1;MET2;ARO8
46	GO:0034622	BP	cellular protein-containing complex assembly	46/494	0.000229601	gene-CAALFM_CR09300CA;gene-CAALFM_C300620CA;gene-CAALFM_C201180WA;gene-CAALFM_CR04340WA;gene-CAALFM_C113410WA;gene-CAALFM_C402890CA;gene-CAALFM_C106450CA;gene-CAALFM_CR03350CA;gene-CAALFM_C402130WA;gene-CAALFM_CR05970CA;gene-CAALFM_C502990WA;gene-CAALFM_C206950CA;gene-CAALFM_CR02200CA;gene-CAALFM_C301090WA;gene-CAALFM_C504620CA;gene-CAALFM_C200700WA;gene-CAALFM_C501130WA;gene-CAALFM_C108690WA;gen…	SCO1;CAALFM_C300620CA;COX17;PIM1;COX19;QCR9;RPS14B;CAALFM_CR03350CA;CYT2;CAALFM_CR05970CA;CAALFM_C502990WA;CAALFM_C206950CA;RAD51;CAALFM_C301090WA;CAALFM_C504620CA;CAALFM_C200700WA;CYC3;CAALFM_C108690WA;HTB1;RPS5;CAALFM_CR08130WA;CAALFM_CR07760WA;CAALFM_C701610WA;CAALFM_C401140CA;CAALFM_C108930CA;CAALFM_C106840CA;CAALFM_C104180WA;PET100;CAALFM_CR10760CA;CAALFM_C701350CA;CAALFM_C505250CA;MSS51;CAA…
12	GO:0005758	CC	mitochondrial intermembrane space	12/494	0.000234626	gene-CAALFM_CR06490CA;gene-CAALFM_C307890WA;gene-CAALFM_C201180WA;gene-CAALFM_C102880CA;gene-CAALFM_C501130WA;gene-CAALFM_C407140WA;gene-CAALFM_C113410WA;gene-CAALFM_C401140CA;gene-CAALFM_CR01100CA;gene-CAALFM_C402130WA;gene-CAALFM_C402480CA;gene-CAALFM_C600920WA	HSP60;TIM8;COX17;MIA40;CYC3;CAALFM_C407140WA;COX19;CAALFM_C401140CA;CAALFM_CR01100CA;CYT2;TIM13;CAALFM_C600920WA
11	GO:0022904	BP	respiratory electron transport chain	11/494	0.000280859	gene-CAALFM_C402890CA;gene-CAALFM_C505280CA;gene-CAALFM_C600720CA;gene-CAALFM_C108690WA;gene-CAALFM_C205930WA;gene-CAALFM_C603480WA;gene-CAALFM_C209350WA;gene-CAALFM_C204590CA;gene-CAALFM_C703880CA;gene-CAALFM_C603400CA;gene-CAALFM_C302400CA	QCR9;SDH4;COX15;CAALFM_C108690WA;COX9;YMX6;TAZ1;QCR8;CAALFM_C703880CA;QCR7;COX7
15	GO:0015980	BP	energy derivation by oxidation of organic compounds	15/494	0.000280992	gene-CAALFM_C603400CA;gene-CAALFM_C402890CA;gene-CAALFM_C205470WA;gene-CAALFM_C103930WA;gene-CAALFM_C501130WA;gene-CAALFM_C205930WA;gene-CAALFM_C603480WA;gene-CAALFM_C204350CA;gene-CAALFM_C502040WA;gene-CAALFM_C703880CA;gene-CAALFM_C101740WA;gene-CAALFM_C601000CA;gene-CAALFM_C701590CA;gene-CAALFM_C302400CA;gene-CAALFM_C209790WA	QCR7;QCR9;COQ5;CAALFM_C103930WA;CYC3;COX9;YMX6;SUV3;CAALFM_C502040WA;CAALFM_C703880CA;CTN1;CAALFM_C601000CA;CAALFM_C701590CA;COX7;CAALFM_C209790WA
12	GO:0031970	CC	organelle envelope lumen	12/494	0.000301273	gene-CAALFM_CR06490CA;gene-CAALFM_C307890WA;gene-CAALFM_C201180WA;gene-CAALFM_C102880CA;gene-CAALFM_C501130WA;gene-CAALFM_C407140WA;gene-CAALFM_C113410WA;gene-CAALFM_C401140CA;gene-CAALFM_CR01100CA;gene-CAALFM_C402130WA;gene-CAALFM_C402480CA;gene-CAALFM_C600920WA	HSP60;TIM8;COX17;MIA40;CYC3;CAALFM_C407140WA;COX19;CAALFM_C401140CA;CAALFM_CR01100CA;CYT2;TIM13;CAALFM_C600920WA
5	GO:0009263	BP	deoxyribonucleotide biosynthetic process	5/494	0.000301619	gene-CAALFM_C111790WA;gene-CAALFM_C205190WA;gene-CAALFM_C101330CA;gene-CAALFM_CR05570CA;gene-CAALFM_C203160CA	CAALFM_C111790WA;CDC21;DUT1;RNR3;RNR1
5	GO:0009262	BP	deoxyribonucleotide metabolic process	5/494	0.000301619	gene-CAALFM_C111790WA;gene-CAALFM_C205190WA;gene-CAALFM_C101330CA;gene-CAALFM_CR05570CA;gene-CAALFM_C203160CA	CAALFM_C111790WA;CDC21;DUT1;RNR3;RNR1
5	GO:0043461	BP	proton-transporting ATP synthase complex assembly	5/494	0.000301619	gene-CAALFM_CR03350CA;gene-CAALFM_C701350CA;gene-CAALFM_C701600WA;gene-CAALFM_CR08130WA;gene-CAALFM_C206950CA	CAALFM_CR03350CA;CAALFM_C701350CA;CAALFM_C701600WA;CAALFM_CR08130WA;CAALFM_C206950CA
7	GO:0051204	BP	protein insertion into mitochondrial membrane	7/494	0.000313579	gene-CAALFM_C208310WA;gene-CAALFM_C402140CA;gene-CAALFM_C702680WA;gene-CAALFM_C703630CA;gene-CAALFM_C401740WA;gene-CAALFM_C402480CA;gene-CAALFM_C701600WA	TIM22;TIM10;TOM22;TIM9;TIM12;TIM13;CAALFM_C701600WA
47	GO:0065003	BP	protein-containing complex assembly	47/494	0.000331369	gene-CAALFM_CR09300CA;gene-CAALFM_C300620CA;gene-CAALFM_C201180WA;gene-CAALFM_CR04340WA;gene-CAALFM_C113410WA;gene-CAALFM_C402890CA;gene-CAALFM_C106450CA;gene-CAALFM_CR03350CA;gene-CAALFM_C402130WA;gene-CAALFM_CR05970CA;gene-CAALFM_C502990WA;gene-CAALFM_C206950CA;gene-CAALFM_CR02200CA;gene-CAALFM_C301090WA;gene-CAALFM_C504620CA;gene-CAALFM_C200700WA;gene-CAALFM_C501130WA;gene-CAALFM_C108690WA;gen…	SCO1;CAALFM_C300620CA;COX17;PIM1;COX19;QCR9;RPS14B;CAALFM_CR03350CA;CYT2;CAALFM_CR05970CA;CAALFM_C502990WA;CAALFM_C206950CA;RAD51;CAALFM_C301090WA;CAALFM_C504620CA;CAALFM_C200700WA;CYC3;CAALFM_C108690WA;HTB1;RPS5;CAALFM_CR08130WA;CAALFM_CR07760WA;CAALFM_C701610WA;CAALFM_C401140CA;CAALFM_C108930CA;CAALFM_C106840CA;CAALFM_C104180WA;PET100;CAALFM_CR10760CA;CAALFM_C701350CA;CAALFM_C505250CA;MSS51;CAA…
4	GO:0070131	BP	positive regulation of mitochondrial translation	4/494	0.000343061	gene-CAALFM_C207800WA;gene-CAALFM_C703930CA;gene-CAALFM_C302290WA;gene-CAALFM_C602460CA	CAALFM_C207800WA;MAM33;CAALFM_C302290WA;CAALFM_C602460CA
4	GO:0032979	BP	protein insertion into mitochondrial inner membrane from matrix	4/494	0.000343061	gene-CAALFM_CR05970CA;gene-CAALFM_C306050CA;gene-CAALFM_C504620CA;gene-CAALFM_C701600WA	CAALFM_CR05970CA;CAALFM_C306050CA;CAALFM_C504620CA;CAALFM_C701600WA
4	GO:0032978	BP	protein insertion into membrane from inner side	4/494	0.000343061	gene-CAALFM_CR05970CA;gene-CAALFM_C306050CA;gene-CAALFM_C504620CA;gene-CAALFM_C701600WA	CAALFM_CR05970CA;CAALFM_C306050CA;CAALFM_C504620CA;CAALFM_C701600WA
4	GO:0070129	BP	regulation of mitochondrial translation	4/494	0.000343061	gene-CAALFM_C207800WA;gene-CAALFM_C703930CA;gene-CAALFM_C302290WA;gene-CAALFM_C602460CA	CAALFM_C207800WA;MAM33;CAALFM_C302290WA;CAALFM_C602460CA
4	GO:0062125	BP	regulation of mitochondrial gene expression	4/494	0.000343061	gene-CAALFM_C207800WA;gene-CAALFM_C703930CA;gene-CAALFM_C302290WA;gene-CAALFM_C602460CA	CAALFM_C207800WA;MAM33;CAALFM_C302290WA;CAALFM_C602460CA
4	GO:1900864	BP	mitochondrial RNA modification	4/494	0.000343061	gene-CAALFM_C403730CA;gene-CAALFM_C107800WA;gene-CAALFM_C114330WA;gene-CAALFM_C400810CA	CAALFM_C403730CA;MTO1;CAALFM_C114330WA;CAALFM_C400810CA
4	GO:0070900	BP	mitochondrial tRNA modification	4/494	0.000343061	gene-CAALFM_C403730CA;gene-CAALFM_C107800WA;gene-CAALFM_C114330WA;gene-CAALFM_C400810CA	CAALFM_C403730CA;MTO1;CAALFM_C114330WA;CAALFM_C400810CA
4	GO:0001405	CC	PAM complex, Tim23 associated import motor	4/494	0.000343061	gene-CAALFM_C400520WA;gene-CAALFM_C302500WA;gene-CAALFM_CR01390WA;gene-CAALFM_C300250CA	PAM18;PAM17;MGE1;TIM44
4	GO:0004176	MF	ATP-dependent peptidase activity	4/494	0.000343061	gene-CAALFM_CR04340WA;gene-CAALFM_C301760WA;gene-CAALFM_C200700WA;gene-CAALFM_C405670WA	PIM1;AFG3;CAALFM_C200700WA;YME1
10	GO:0009069	BP	serine family amino acid metabolic process	10/494	0.00043422	gene-CAALFM_C400200CA;gene-CAALFM_C704210CA;gene-CAALFM_C405540WA;gene-CAALFM_CR08340WA;gene-CAALFM_C113870WA;gene-CAALFM_C202370CA;gene-CAALFM_C111610CA;gene-CAALFM_C102620CA;gene-CAALFM_CR02170WA;gene-CAALFM_CR09180WA	MET15;CAALFM_C704210CA;HOM3;CYS3;MET3;HOM2;CAALFM_C111610CA;HOM6;MET2;CDG1
10	GO:0031304	CC	intrinsic component of mitochondrial inner membrane	10/494	0.00043422	gene-CAALFM_C404130WA;gene-CAALFM_C109960WA;gene-CAALFM_CR10760CA;gene-CAALFM_C204680WA;gene-CAALFM_C701610WA;gene-CAALFM_C404310WA;gene-CAALFM_C209900CA;gene-CAALFM_C504620CA;gene-CAALFM_C701600WA;gene-CAALFM_C301540WA	CAALFM_C404130WA;PET100;CAALFM_CR10760CA;TIM17;CAALFM_C701610WA;COX11;TIM23;CAALFM_C504620CA;CAALFM_C701600WA;CAALFM_C301540WA
17	GO:0051604	BP	protein maturation	17/494	0.000469844	gene-CAALFM_CR06490CA;gene-CAALFM_C201180WA;gene-CAALFM_C302030WA;gene-CAALFM_C102880CA;gene-CAALFM_C405670WA;gene-CAALFM_C306230WA;gene-CAALFM_C501640WA;gene-CAALFM_C600340CA;gene-CAALFM_C206950CA;gene-CAALFM_C702480WA;gene-CAALFM_C401250WA;gene-CAALFM_C301450CA;gene-CAALFM_C405380CA;gene-CAALFM_C603500CA;gene-CAALFM_C301760WA;gene-CAALFM_C103300CA;gene-CAALFM_C200700WA	HSP60;COX17;CAALFM_C302030WA;MIA40;YME1;CYM1;MAS2;CAALFM_C600340CA;CAALFM_C206950CA;CAALFM_C702480WA;NAT4;MET18;CAALFM_C405380CA;SAP4;AFG3;MAS1;CAALFM_C200700WA
11	GO:0019843	MF	rRNA binding	11/494	0.000605552	gene-CAALFM_C500130CA;gene-CAALFM_CR00490WA;gene-CAALFM_C201030WA;gene-CAALFM_CR00480WA;gene-CAALFM_C503070WA;gene-CAALFM_C106450CA;gene-CAALFM_C505250CA;gene-CAALFM_C601980CA;gene-CAALFM_C500420CA;gene-CAALFM_CR04140WA;gene-CAALFM_C106790CA	CAALFM_C500130CA;CAALFM_CR00490WA;CAALFM_C201030WA;MRPL6;RPS5;RPS14B;CAALFM_C505250CA;CAALFM_C601980CA;MRP17;CAALFM_CR04140WA;MRPL19
6	GO:0002161	MF	aminoacyl-tRNA editing activity	6/494	0.000610771	gene-CAALFM_CR01480WA;gene-CAALFM_C112240CA;gene-CAALFM_C102710WA;gene-CAALFM_CR03400WA;gene-CAALFM_C206640CA;gene-CAALFM_C603450CA	PRS;CAALFM_C112240CA;FRS2;CAALFM_CR03400WA;VAS1;NAM2
9	GO:0031305	CC	integral component of mitochondrial inner membrane	9/494	0.000667475	gene-CAALFM_C404130WA;gene-CAALFM_C109960WA;gene-CAALFM_CR10760CA;gene-CAALFM_C204680WA;gene-CAALFM_C701610WA;gene-CAALFM_C209900CA;gene-CAALFM_C504620CA;gene-CAALFM_C701600WA;gene-CAALFM_C301540WA	CAALFM_C404130WA;PET100;CAALFM_CR10760CA;TIM17;CAALFM_C701610WA;TIM23;CAALFM_C504620CA;CAALFM_C701600WA;CAALFM_C301540WA
12	GO:0009066	BP	aspartate family amino acid metabolic process	12/494	0.00075061	gene-CAALFM_C400200CA;gene-CAALFM_C306590WA;gene-CAALFM_C405540WA;gene-CAALFM_C113870WA;gene-CAALFM_C205860CA;gene-CAALFM_C202370CA;gene-CAALFM_C202940WA;gene-CAALFM_C111610CA;gene-CAALFM_C102620CA;gene-CAALFM_C209060CA;gene-CAALFM_CR02170WA;gene-CAALFM_C200340CA	MET15;LYS9;HOM3;MET3;CAALFM_C205860CA;HOM2;MET1;CAALFM_C111610CA;HOM6;ASN1;MET2;ARO8
90	GO:0044267	BP	cellular protein metabolic process	90/494	0.00078544	gene-CAALFM_C403410WA;gene-CAALFM_C701020CA;gene-CAALFM_C104900WA;gene-CAALFM_C107550WA;gene-CAALFM_CR03400WA;gene-CAALFM_C603730CA;gene-CAALFM_C201740CA;gene-CAALFM_CR04010CA;gene-CAALFM_C503070WA;gene-CAALFM_C108520CA;gene-CAALFM_C603450CA;gene-CAALFM_CR00490WA;gene-CAALFM_C201030WA;gene-CAALFM_CR00480WA;gene-CAALFM_C505250CA;gene-CAALFM_C107000WA;gene-CAALFM_CR01370CA;gene-CAALFM_C401250WA;gen…	CAALFM_C403410WA;CAALFM_C701020CA;MNN15;SWD2;CAALFM_CR03400WA;CAALFM_C603730CA;CAALFM_C201740CA;MRPL40;RPS5;CAALFM_C108520CA;NAM2;CAALFM_CR00490WA;CAALFM_C201030WA;MRPL6;CAALFM_C505250CA;MEF2;CAALFM_CR01370CA;NAT4;CAALFM_CR08400CA;CAALFM_CR02210WA;CAALFM_C103280WA;COX17;CYT2;CAALFM_C206950CA;CAALFM_C207680WA;CAALFM_C200700WA;CAALFM_C600340CA;MRP2;CAALFM_C503290CA;CAALFM_C104820CA;RPS3;GDA1;MNT4;M…
3	GO:0009212	BP	pyrimidine deoxyribonucleoside triphosphate biosynthetic process	3/494	0.000800757	gene-CAALFM_C205190WA;gene-CAALFM_C111790WA;gene-CAALFM_C203160CA	CDC21;CAALFM_C111790WA;RNR1
3	GO:0046075	BP	dTTP metabolic process	3/494	0.000800757	gene-CAALFM_C205190WA;gene-CAALFM_C111790WA;gene-CAALFM_C203160CA	CDC21;CAALFM_C111790WA;RNR1
3	GO:0006235	BP	dTTP biosynthetic process	3/494	0.000800757	gene-CAALFM_C205190WA;gene-CAALFM_C111790WA;gene-CAALFM_C203160CA	CDC21;CAALFM_C111790WA;RNR1
3	GO:0019419	BP	sulfate reduction	3/494	0.000800757	gene-CAALFM_C113870WA;gene-CAALFM_C500430WA;gene-CAALFM_C407030WA	MET3;MET14;MET16
3	GO:0009090	BP	homoserine biosynthetic process	3/494	0.000800757	gene-CAALFM_C202370CA;gene-CAALFM_C102620CA;gene-CAALFM_C405540WA	HOM2;HOM6;HOM3
3	GO:0019379	BP	sulfate assimilation, phosphoadenylyl sulfate reduction by phosphoadenylyl-sulfate reductase (thioredoxin)	3/494	0.000800757	gene-CAALFM_C113870WA;gene-CAALFM_C500430WA;gene-CAALFM_C407030WA	MET3;MET14;MET16
3	GO:0042719	CC	mitochondrial intermembrane space protein transporter complex	3/494	0.000800757	gene-CAALFM_C402140CA;gene-CAALFM_C402480CA;gene-CAALFM_C703630CA	TIM10;TIM13;TIM9
3	GO:0042721	CC	TIM22 mitochondrial import inner membrane insertion complex	3/494	0.000800757	gene-CAALFM_C703630CA;gene-CAALFM_C208310WA;gene-CAALFM_C401740WA	TIM9;TIM22;TIM12
4	GO:0009265	BP	2'-deoxyribonucleotide biosynthetic process	4/494	0.000953389	gene-CAALFM_C205190WA;gene-CAALFM_C101330CA;gene-CAALFM_C111790WA;gene-CAALFM_C203160CA	CDC21;DUT1;CAALFM_C111790WA;RNR1
4	GO:0019692	BP	deoxyribose phosphate metabolic process	4/494	0.000953389	gene-CAALFM_C205190WA;gene-CAALFM_C101330CA;gene-CAALFM_C111790WA;gene-CAALFM_C203160CA	CDC21;DUT1;CAALFM_C111790WA;RNR1
4	GO:0046385	BP	deoxyribose phosphate biosynthetic process	4/494	0.000953389	gene-CAALFM_C205190WA;gene-CAALFM_C101330CA;gene-CAALFM_C111790WA;gene-CAALFM_C203160CA	CDC21;DUT1;CAALFM_C111790WA;RNR1
4	GO:0009221	BP	pyrimidine deoxyribonucleotide biosynthetic process	4/494	0.000953389	gene-CAALFM_C205190WA;gene-CAALFM_C101330CA;gene-CAALFM_C111790WA;gene-CAALFM_C203160CA	CDC21;DUT1;CAALFM_C111790WA;RNR1
4	GO:0009200	BP	deoxyribonucleoside triphosphate metabolic process	4/494	0.000953389	gene-CAALFM_C205190WA;gene-CAALFM_C101330CA;gene-CAALFM_C111790WA;gene-CAALFM_C203160CA	CDC21;DUT1;CAALFM_C111790WA;RNR1
4	GO:0009394	BP	2'-deoxyribonucleotide metabolic process	4/494	0.000953389	gene-CAALFM_C205190WA;gene-CAALFM_C101330CA;gene-CAALFM_C111790WA;gene-CAALFM_C203160CA	CDC21;DUT1;CAALFM_C111790WA;RNR1
4	GO:0009219	BP	pyrimidine deoxyribonucleotide metabolic process	4/494	0.000953389	gene-CAALFM_C205190WA;gene-CAALFM_C101330CA;gene-CAALFM_C111790WA;gene-CAALFM_C203160CA	CDC21;DUT1;CAALFM_C111790WA;RNR1
21	GO:0008652	BP	cellular amino acid biosynthetic process	21/494	0.00101683	gene-CAALFM_C400200CA;gene-CAALFM_C306590WA;gene-CAALFM_C704210CA;gene-CAALFM_C405540WA;gene-CAALFM_CR08340WA;gene-CAALFM_C113870WA;gene-CAALFM_C202370CA;gene-CAALFM_C202030WA;gene-CAALFM_C202940WA;gene-CAALFM_C206170CA;gene-CAALFM_C105110CA;gene-CAALFM_C102620CA;gene-CAALFM_C204810WA;gene-CAALFM_C302460CA;gene-CAALFM_CR02170WA;gene-CAALFM_C100170WA;gene-CAALFM_C209060CA;gene-CAALFM_C200340CA;gen…	MET15;LYS9;CAALFM_C704210CA;HOM3;CYS3;MET3;HOM2;ARO3;MET1;ECM17;ARO4;HOM6;HIS3;PHA2;MET2;LEU4;ASN1;ARO8;CAALFM_C111610CA;HIS7;ILV6
11	GO:0046982	MF	protein heterodimerization activity	11/494	0.001196	gene-CAALFM_CR05960WA;gene-CAALFM_C103650CA;gene-CAALFM_C104180WA;gene-CAALFM_C104170CA;gene-CAALFM_C303900CA;gene-CAALFM_CR06800CA;gene-CAALFM_C104260WA;gene-CAALFM_CR06810WA;gene-CAALFM_C303910WA;gene-CAALFM_C300860WA;gene-CAALFM_C104240CA	CAALFM_CR05960WA;MRPL27;CAALFM_C104180WA;HTA2;HTB1;HHF22;HHT21;HHT2;HTA1;CSE4;HHF1
10	GO:0019898	CC	extrinsic component of membrane	10/494	0.00121698	gene-CAALFM_C101920WA;gene-CAALFM_C405820WA;gene-CAALFM_C205470WA;gene-CAALFM_C100810WA;gene-CAALFM_C103160CA;gene-CAALFM_C503600WA;gene-CAALFM_CR10010CA;gene-CAALFM_C300250CA;gene-CAALFM_C206950CA;gene-CAALFM_C106840CA	ROA1;CAALFM_C405820WA;COQ5;CAALFM_C100810WA;COQ4;MDJ1;MSS51;TIM44;CAALFM_C206950CA;CAALFM_C106840CA
26	GO:0009277	CC	fungal-type cell wall	26/494	0.00133143	gene-CAALFM_C402390WA;gene-CAALFM_C402370CA;gene-CAALFM_C603030WA;gene-CAALFM_C103090WA;gene-CAALFM_C603500CA;gene-CAALFM_CR10100CA;gene-CAALFM_C501130WA;gene-CAALFM_C600820WA;gene-CAALFM_C106450CA;gene-CAALFM_C207380WA;gene-CAALFM_CR10110WA;gene-CAALFM_CR04810WA;gene-CAALFM_C400200CA;gene-CAALFM_C504110WA;gene-CAALFM_C603700WA;gene-CAALFM_C401160WA;gene-CAALFM_C504130CA;gene-CAALFM_C114120CA;gen…	PGA62;PGA59;SAP5;RPS1;SAP4;INO1;CYC3;SUN41;RPS14B;SSC1;CHT3;RPS3;MET15;SCW11;ALS1;CRD2;CHT2;RBE1;ECM331;CSH1;RHD3;RPS6A;TOS1;GAP1;PIR1;CAALFM_C206550WA
11	GO:0016485	BP	protein processing	11/494	0.00147537	gene-CAALFM_C302030WA;gene-CAALFM_C200700WA;gene-CAALFM_C306230WA;gene-CAALFM_C501640WA;gene-CAALFM_C600340CA;gene-CAALFM_C702480WA;gene-CAALFM_C103300CA;gene-CAALFM_C405380CA;gene-CAALFM_C603500CA;gene-CAALFM_C301760WA;gene-CAALFM_C206950CA	CAALFM_C302030WA;CAALFM_C200700WA;CYM1;MAS2;CAALFM_C600340CA;CAALFM_C702480WA;MAS1;CAALFM_C405380CA;SAP4;AFG3;CAALFM_C206950CA
21	GO:0006091	BP	generation of precursor metabolites and energy	21/494	0.00149886	gene-CAALFM_C603400CA;gene-CAALFM_C402890CA;gene-CAALFM_C205470WA;gene-CAALFM_C505280CA;gene-CAALFM_C501130WA;gene-CAALFM_C600720CA;gene-CAALFM_C108690WA;gene-CAALFM_C205930WA;gene-CAALFM_C603480WA;gene-CAALFM_C209350WA;gene-CAALFM_C108930CA;gene-CAALFM_C204350CA;gene-CAALFM_C502040WA;gene-CAALFM_C204590CA;gene-CAALFM_C703880CA;gene-CAALFM_C101740WA;gene-CAALFM_C601000CA;gene-CAALFM_C701590CA;gen…	QCR7;QCR9;COQ5;SDH4;CYC3;COX15;CAALFM_C108690WA;COX9;YMX6;TAZ1;CAALFM_C108930CA;SUV3;CAALFM_C502040WA;QCR8;CAALFM_C703880CA;CTN1;CAALFM_C601000CA;CAALFM_C701590CA;COX7;CAALFM_C209790WA;CAALFM_C103930WA
9	GO:0009060	BP	aerobic respiration	9/494	0.00193455	gene-CAALFM_C402890CA;gene-CAALFM_C205470WA;gene-CAALFM_C501130WA;gene-CAALFM_C205930WA;gene-CAALFM_C603480WA;gene-CAALFM_C204350CA;gene-CAALFM_C703880CA;gene-CAALFM_C603400CA;gene-CAALFM_C302400CA	QCR9;COQ5;CYC3;COX9;YMX6;SUV3;CAALFM_C703880CA;QCR7;COX7
5	GO:0000028	BP	ribosomal small subunit assembly	5/494	0.00196232	gene-CAALFM_C601980CA;gene-CAALFM_C503070WA;gene-CAALFM_CR07760WA;gene-CAALFM_C505250CA;gene-CAALFM_C106450CA	CAALFM_C601980CA;RPS5;CAALFM_CR07760WA;CAALFM_C505250CA;RPS14B
30	GO:0005618	CC	cell wall	30/494	0.00268473	gene-CAALFM_C402390WA;gene-CAALFM_C402370CA;gene-CAALFM_C603030WA;gene-CAALFM_C103090WA;gene-CAALFM_C603500CA;gene-CAALFM_C109080CA;gene-CAALFM_CR10100CA;gene-CAALFM_C501130WA;gene-CAALFM_C600820WA;gene-CAALFM_C106450CA;gene-CAALFM_C207380WA;gene-CAALFM_CR03790CA;gene-CAALFM_C603850CA;gene-CAALFM_CR10110WA;gene-CAALFM_CR04810WA;gene-CAALFM_C400200CA;gene-CAALFM_C504110WA;gene-CAALFM_C603700WA;gen…	PGA62;PGA59;SAP5;RPS1;SAP4;PGA6;INO1;CYC3;SUN41;RPS14B;SSC1;KRE1;IHD1;CHT3;RPS3;MET15;SCW11;ALS1;CRD2;CHT2;RBE1;ECM331;CSH1;RHD3;RBR2;RPS6A;TOS1;GAP1;PIR1;CAALFM_C206550WA
30	GO:0030312	CC	external encapsulating structure	30/494	0.00268473	gene-CAALFM_C402390WA;gene-CAALFM_C402370CA;gene-CAALFM_C603030WA;gene-CAALFM_C103090WA;gene-CAALFM_C603500CA;gene-CAALFM_C109080CA;gene-CAALFM_CR10100CA;gene-CAALFM_C501130WA;gene-CAALFM_C600820WA;gene-CAALFM_C106450CA;gene-CAALFM_C207380WA;gene-CAALFM_CR03790CA;gene-CAALFM_C603850CA;gene-CAALFM_CR10110WA;gene-CAALFM_CR04810WA;gene-CAALFM_C400200CA;gene-CAALFM_C504110WA;gene-CAALFM_C603700WA;gen…	PGA62;PGA59;SAP5;RPS1;SAP4;PGA6;INO1;CYC3;SUN41;RPS14B;SSC1;KRE1;IHD1;CHT3;RPS3;MET15;SCW11;ALS1;CRD2;CHT2;RBE1;ECM331;CSH1;RHD3;RBR2;RPS6A;TOS1;GAP1;PIR1;CAALFM_C206550WA
3	GO:0008053	BP	mitochondrial fusion	3/494	0.00298077	gene-CAALFM_C404260CA;gene-CAALFM_C301760WA;gene-CAALFM_C200700WA	FZO1;AFG3;CAALFM_C200700WA
3	GO:0009202	BP	deoxyribonucleoside triphosphate biosynthetic process	3/494	0.00298077	gene-CAALFM_C205190WA;gene-CAALFM_C111790WA;gene-CAALFM_C203160CA	CDC21;CAALFM_C111790WA;RNR1
3	GO:0070813	BP	hydrogen sulfide metabolic process	3/494	0.00298077	gene-CAALFM_C113870WA;gene-CAALFM_C500430WA;gene-CAALFM_C407030WA	MET3;MET14;MET16
3	GO:0070814	BP	hydrogen sulfide biosynthetic process	3/494	0.00298077	gene-CAALFM_C113870WA;gene-CAALFM_C500430WA;gene-CAALFM_C407030WA	MET3;MET14;MET16
3	GO:0045041	BP	protein import into mitochondrial intermembrane space	3/494	0.00298077	gene-CAALFM_CR06490CA;gene-CAALFM_C102880CA;gene-CAALFM_C405670WA	HSP60;MIA40;YME1
3	GO:0097002	CC	mitochondrial inner boundary membrane	3/494	0.00298077	gene-CAALFM_C701600WA;gene-CAALFM_C301760WA;gene-CAALFM_C200700WA	CAALFM_C701600WA;AFG3;CAALFM_C200700WA
5	GO:0006534	BP	cysteine metabolic process	5/494	0.00310918	gene-CAALFM_CR09180WA;gene-CAALFM_C400200CA;gene-CAALFM_C704210CA;gene-CAALFM_CR08340WA;gene-CAALFM_C113870WA	CDG1;MET15;CAALFM_C704210CA;CYS3;MET3
6	GO:0009070	BP	serine family amino acid biosynthetic process	6/494	0.00318738	gene-CAALFM_C113870WA;gene-CAALFM_C405540WA;gene-CAALFM_CR08340WA;gene-CAALFM_C202370CA;gene-CAALFM_C102620CA;gene-CAALFM_C704210CA	MET3;HOM3;CYS3;HOM2;HOM6;CAALFM_C704210CA
6	GO:0070069	CC	cytochrome complex	6/494	0.00318738	gene-CAALFM_C402890CA;gene-CAALFM_C205930WA;gene-CAALFM_C204590CA;gene-CAALFM_C703880CA;gene-CAALFM_C603400CA;gene-CAALFM_C302400CA	QCR9;COX9;QCR8;CAALFM_C703880CA;QCR7;COX7
21	GO:0006790	BP	sulfur compound metabolic process	21/494	0.00332402	gene-CAALFM_C200610CA;gene-CAALFM_C400200CA;gene-CAALFM_C405820WA;gene-CAALFM_C704210CA;gene-CAALFM_C407030WA;gene-CAALFM_C405540WA;gene-CAALFM_CR08340WA;gene-CAALFM_C113870WA;gene-CAALFM_C500430WA;gene-CAALFM_C202370CA;gene-CAALFM_C701640WA;gene-CAALFM_C202940WA;gene-CAALFM_C206170CA;gene-CAALFM_C102620CA;gene-CAALFM_C301450CA;gene-CAALFM_CR02170WA;gene-CAALFM_C111610CA;gene-CAALFM_CR09180WA;gen…	ATP18;MET15;CAALFM_C405820WA;CAALFM_C704210CA;MET16;HOM3;CYS3;MET3;MET14;HOM2;LAT1;MET1;ECM17;HOM6;MET18;MET2;CAALFM_C111610CA;CDG1;GST1;CAALFM_C303190CA;YAH1
18	GO:1901607	BP	alpha-amino acid biosynthetic process	18/494	0.00367488	gene-CAALFM_C113870WA;gene-CAALFM_C306590WA;gene-CAALFM_C704210CA;gene-CAALFM_C405540WA;gene-CAALFM_CR08340WA;gene-CAALFM_C400200CA;gene-CAALFM_C202370CA;gene-CAALFM_C102620CA;gene-CAALFM_C703720CA;gene-CAALFM_C202940WA;gene-CAALFM_C209060CA;gene-CAALFM_C302460CA;gene-CAALFM_CR02170WA;gene-CAALFM_C100170WA;gene-CAALFM_C200340CA;gene-CAALFM_C111610CA;gene-CAALFM_C401370WA;gene-CAALFM_C204810WA	MET3;LYS9;CAALFM_C704210CA;HOM3;CYS3;MET15;HOM2;HOM6;HIS7;MET1;ASN1;PHA2;MET2;LEU4;ARO8;CAALFM_C111610CA;ILV6;HIS3
7	GO:0000002	BP	mitochondrial genome maintenance	7/494	0.00377581	gene-CAALFM_C503600WA;gene-CAALFM_C100640CA;gene-CAALFM_C102660CA;gene-CAALFM_C204510WA;gene-CAALFM_C601930WA;gene-CAALFM_C204680WA;gene-CAALFM_C105270CA	MDJ1;RPO41;MGM101;RIM2;YHM1;TIM17;CAALFM_C105270CA
4	GO:0090646	BP	mitochondrial tRNA processing	4/494	0.00382093	gene-CAALFM_C403730CA;gene-CAALFM_C107800WA;gene-CAALFM_C114330WA;gene-CAALFM_C400810CA	CAALFM_C403730CA;MTO1;CAALFM_C114330WA;CAALFM_C400810CA
4	GO:0009295	CC	nucleoid	4/494	0.00382093	gene-CAALFM_CR06490CA;gene-CAALFM_C401370WA;gene-CAALFM_C102660CA;gene-CAALFM_C100640CA	HSP60;ILV6;MGM101;RPO41
4	GO:0042645	CC	mitochondrial nucleoid	4/494	0.00382093	gene-CAALFM_CR06490CA;gene-CAALFM_C401370WA;gene-CAALFM_C102660CA;gene-CAALFM_C100640CA	HSP60;ILV6;MGM101;RPO41
16	GO:0017038	BP	protein import	16/494	0.0038423	gene-CAALFM_CR06490CA;gene-CAALFM_C301980CA;gene-CAALFM_C114150CA;gene-CAALFM_C102880CA;gene-CAALFM_C405670WA;gene-CAALFM_C702680WA;gene-CAALFM_C204680WA;gene-CAALFM_C102350WA;gene-CAALFM_C300250CA;gene-CAALFM_C400520WA;gene-CAALFM_C302500WA;gene-CAALFM_C209900CA;gene-CAALFM_C701970CA;gene-CAALFM_CR01390WA;gene-CAALFM_C301760WA;gene-CAALFM_C111220CA	HSP60;TOM6;PAM16;MIA40;YME1;TOM22;TIM17;TIM21;TIM44;PAM18;PAM17;TIM23;TOM40;MGE1;AFG3;TIM50
14	GO:0046983	MF	protein dimerization activity	14/494	0.00402236	gene-CAALFM_CR05960WA;gene-CAALFM_C104180WA;gene-CAALFM_C103650CA;gene-CAALFM_C210240WA;gene-CAALFM_CR06800CA;gene-CAALFM_C104170CA;gene-CAALFM_C202370CA;gene-CAALFM_C303900CA;gene-CAALFM_C104260WA;gene-CAALFM_CR06810WA;gene-CAALFM_C303910WA;gene-CAALFM_C300860WA;gene-CAALFM_CR01390WA;gene-CAALFM_C104240CA	CAALFM_CR05960WA;CAALFM_C104180WA;MRPL27;GPD1;HHF22;HTA2;HOM2;HTB1;HHT21;HHT2;HTA1;CSE4;MGE1;HHF1
5	GO:0006465	BP	signal peptide processing	5/494	0.00467068	gene-CAALFM_C603500CA;gene-CAALFM_C301760WA;gene-CAALFM_C302030WA;gene-CAALFM_C200700WA;gene-CAALFM_C405380CA	SAP4;AFG3;CAALFM_C302030WA;CAALFM_C200700WA;CAALFM_C405380CA
7	GO:0098803	CC	respiratory chain complex	7/494	0.00491178	gene-CAALFM_C402890CA;gene-CAALFM_C505280CA;gene-CAALFM_C205930WA;gene-CAALFM_C204590CA;gene-CAALFM_C703880CA;gene-CAALFM_C603400CA;gene-CAALFM_C302400CA	QCR9;SDH4;COX9;QCR8;CAALFM_C703880CA;QCR7;COX7
56	GO:0022607	BP	cellular component assembly	56/494	0.00496792	gene-CAALFM_CR09300CA;gene-CAALFM_C300620CA;gene-CAALFM_C201180WA;gene-CAALFM_C403410WA;gene-CAALFM_CR10540CA;gene-CAALFM_CR04340WA;gene-CAALFM_C113410WA;gene-CAALFM_C402890CA;gene-CAALFM_C106450CA;gene-CAALFM_CR03350CA;gene-CAALFM_C402130WA;gene-CAALFM_CR05970CA;gene-CAALFM_C502990WA;gene-CAALFM_C303190CA;gene-CAALFM_CR02200CA;gene-CAALFM_C301090WA;gene-CAALFM_C504620CA;gene-CAALFM_C200700WA;gen…	SCO1;CAALFM_C300620CA;COX17;CAALFM_C403410WA;MCD1;PIM1;COX19;QCR9;RPS14B;CAALFM_CR03350CA;CYT2;CAALFM_CR05970CA;CAALFM_C502990WA;CAALFM_C303190CA;RAD51;CAALFM_C301090WA;CAALFM_C504620CA;CAALFM_C200700WA;CYC3;CAALFM_C108690WA;HTB1;RPS5;CAALFM_CR08130WA;CAALFM_CR07760WA;CAALFM_C701610WA;CAALFM_C401140CA;CAALFM_C108930CA;CAALFM_C602460CA;CAALFM_C106840CA;ATP18;CAALFM_C104180WA;PET100;CAALFM_CR10760C…
416	GO:0110165	CC	cellular anatomical entity	416/494	0.00500994	gene-CAALFM_C305440CA;gene-CAALFM_C102660CA;gene-CAALFM_CR04340WA;gene-CAALFM_C104900WA;gene-CAALFM_CR03400WA;gene-CAALFM_C204170CA;gene-CAALFM_C303190CA;gene-CAALFM_CR04010CA;gene-CAALFM_CR08340WA;gene-CAALFM_C600820WA;gene-CAALFM_C113400CA;gene-CAALFM_C105270CA;gene-CAALFM_C601070CA;gene-CAALFM_C108570CA;gene-CAALFM_C300840CA;gene-CAALFM_C502460CA;gene-CAALFM_C505250CA;gene-CAALFM_C104020CA;gen…	CAALFM_C305440CA;MGM101;PIM1;MNN15;CAALFM_CR03400WA;CAALFM_C204170CA;CAALFM_C303190CA;MRPL40;CYS3;SUN41;AGC1;CAALFM_C105270CA;CIP1;PCL2;CAALFM_C300840CA;ECM331;CAALFM_C505250CA;CSH1;CAALFM_CR01370CA;CAALFM_C302030WA;CAALFM_C101910WA;FRP2;CAALFM_C108470WA;CAALFM_CR02210WA;CAALFM_C702360WA;STP4;CAALFM_CR05450CA;DAO2;TUF1;LAT1;MRS2;CAALFM_C208060WA;CAALFM_CR05970CA;CAALFM_C304620CA;CAALFM_CR08130WA;…
28	GO:0072594	BP	establishment of protein localization to organelle	28/494	0.00533043	gene-CAALFM_C102880CA;gene-CAALFM_C209900CA;gene-CAALFM_C703630CA;gene-CAALFM_C400520WA;gene-CAALFM_C103300CA;gene-CAALFM_C701970CA;gene-CAALFM_CR05970CA;gene-CAALFM_CR01390WA;gene-CAALFM_C306050CA;gene-CAALFM_C504620CA;gene-CAALFM_C501640WA;gene-CAALFM_C102350WA;gene-CAALFM_C401740WA;gene-CAALFM_C204680WA;gene-CAALFM_C302500WA;gene-CAALFM_C405380CA;gene-CAALFM_C701600WA;gene-CAALFM_CR06490CA;gen…	MIA40;TIM23;TIM9;PAM18;MAS1;TOM40;CAALFM_CR05970CA;MGE1;CAALFM_C306050CA;CAALFM_C504620CA;MAS2;TIM21;TIM12;TIM17;PAM17;CAALFM_C405380CA;CAALFM_C701600WA;HSP60;TIM22;YME1;TIM10;TOM22;PAM16;TOM6;TIM44;TIM13;AFG3;TIM50
4	GO:0009147	BP	pyrimidine nucleoside triphosphate metabolic process	4/494	0.00637619	gene-CAALFM_C205190WA;gene-CAALFM_C101330CA;gene-CAALFM_C111790WA;gene-CAALFM_C203160CA	CDC21;DUT1;CAALFM_C111790WA;RNR1
4	GO:0019646	BP	aerobic electron transport chain	4/494	0.00637619	gene-CAALFM_C302400CA;gene-CAALFM_C205930WA;gene-CAALFM_C603480WA;gene-CAALFM_C703880CA	COX7;COX9;YMX6;CAALFM_C703880CA
48	GO:0019752	BP	carboxylic acid metabolic process	48/494	0.0077614	gene-CAALFM_C405540WA;gene-CAALFM_CR08340WA;gene-CAALFM_C205860CA;gene-CAALFM_C504650CA;gene-CAALFM_C500430WA;gene-CAALFM_C206170CA;gene-CAALFM_C703640CA;gene-CAALFM_C305280CA;gene-CAALFM_CR01480WA;gene-CAALFM_C701640WA;gene-CAALFM_CR03400WA;gene-CAALFM_C102930CA;gene-CAALFM_C302460CA;gene-CAALFM_C202030WA;gene-CAALFM_C104030WA;gene-CAALFM_C502770WA;gene-CAALFM_C112240CA;gene-CAALFM_C209060CA;gen…	HOM3;CYS3;CAALFM_C205860CA;MSM1;MET14;ECM17;CAALFM_C703640CA;CAALFM_C305280CA;PRS;LAT1;CAALFM_CR03400WA;MST1;PHA2;ARO3;CAALFM_C104030WA;MSW1;CAALFM_C112240CA;ASN1;LEU4;CAALFM_CR03350CA;CDG1;NAM2;MET15;CAALFM_C505140WA;CAALFM_C111610CA;HOM6;FRS2;MET2;VAS1;ARO8;PAN6;HIS3;MET3;LYS9;MSK1;HOM2;CAALFM_C303470WA;DAO2;MSF1;HIS7;ARO4;MET1;CAALFM_C206450CA;CTF1;CAALFM_CR03110WA;CAALFM_C704210CA;CAALFM_C601…
48	GO:0043933	BP	protein-containing complex subunit organization	48/494	0.00796753	gene-CAALFM_CR09300CA;gene-CAALFM_C300620CA;gene-CAALFM_C201180WA;gene-CAALFM_CR04340WA;gene-CAALFM_C113410WA;gene-CAALFM_C402890CA;gene-CAALFM_C106450CA;gene-CAALFM_CR03350CA;gene-CAALFM_C402130WA;gene-CAALFM_CR05970CA;gene-CAALFM_C502990WA;gene-CAALFM_C206950CA;gene-CAALFM_CR02200CA;gene-CAALFM_C301090WA;gene-CAALFM_C504620CA;gene-CAALFM_C200700WA;gene-CAALFM_C501130WA;gene-CAALFM_C108690WA;gen…	SCO1;CAALFM_C300620CA;COX17;PIM1;COX19;QCR9;RPS14B;CAALFM_CR03350CA;CYT2;CAALFM_CR05970CA;CAALFM_C502990WA;CAALFM_C206950CA;RAD51;CAALFM_C301090WA;CAALFM_C504620CA;CAALFM_C200700WA;CYC3;CAALFM_C108690WA;HTB1;RPS5;CAALFM_CR08130WA;CAALFM_CR07760WA;CAALFM_C701610WA;CAALFM_C401140CA;CAALFM_C108930CA;CAALFM_C602460CA;CAALFM_C106840CA;CAALFM_C104180WA;PET100;CAALFM_CR10760CA;CAALFM_C701350CA;CAALFM_C5…
2	GO:1902983	BP	DNA strand elongation involved in mitotic DNA replication	2/494	0.00863906	gene-CAALFM_C401770WA;gene-CAALFM_C701300CA	POL30;PSF1
2	GO:1902296	BP	DNA strand elongation involved in cell cycle DNA replication	2/494	0.00863906	gene-CAALFM_C401770WA;gene-CAALFM_C701300CA	POL30;PSF1
2	GO:1902319	BP	DNA strand elongation involved in nuclear cell cycle DNA replication	2/494	0.00863906	gene-CAALFM_C401770WA;gene-CAALFM_C701300CA	POL30;PSF1
2	GO:0032368	BP	regulation of lipid transport	2/494	0.00863906	gene-CAALFM_C206460WA;gene-CAALFM_CR09680CA	RTA3;RTA4
2	GO:0006784	BP	heme A biosynthetic process	2/494	0.00863906	gene-CAALFM_C600720CA;gene-CAALFM_C303390CA	COX15;YAH1
2	GO:0009089	BP	lysine biosynthetic process via diaminopimelate	2/494	0.00863906	gene-CAALFM_C202370CA;gene-CAALFM_C405540WA	HOM2;HOM3
2	GO:0072321	BP	chaperone-mediated protein transport	2/494	0.00863906	gene-CAALFM_C307890WA;gene-CAALFM_C402480CA	TIM8;TIM13
2	GO:0046160	BP	heme a metabolic process	2/494	0.00863906	gene-CAALFM_C600720CA;gene-CAALFM_C303390CA	COX15;YAH1
2	GO:0061091	BP	regulation of phospholipid translocation	2/494	0.00863906	gene-CAALFM_C206460WA;gene-CAALFM_CR09680CA	RTA3;RTA4
2	GO:0046451	BP	diaminopimelate metabolic process	2/494	0.00863906	gene-CAALFM_C202370CA;gene-CAALFM_C405540WA	HOM2;HOM3
2	GO:0070124	BP	mitochondrial translational initiation	2/494	0.00863906	gene-CAALFM_C204790CA;gene-CAALFM_CR02950CA	CAALFM_C204790CA;CAALFM_CR02950CA
2	GO:0070125	BP	mitochondrial translational elongation	2/494	0.00863906	gene-CAALFM_C113060CA;gene-CAALFM_C100590WA	CAALFM_C113060CA;TUF1
2	GO:2001138	BP	regulation of phospholipid transport	2/494	0.00863906	gene-CAALFM_C206460WA;gene-CAALFM_CR09680CA	RTA3;RTA4
2	GO:0061671	CC	Cbp3p-Cbp6 complex	2/494	0.00863906	gene-CAALFM_C207800WA;gene-CAALFM_C602460CA	CAALFM_C207800WA;CAALFM_C602460CA
2	GO:0005745	CC	m-AAA complex	2/494	0.00863906	gene-CAALFM_C301760WA;gene-CAALFM_C200700WA	AFG3;CAALFM_C200700WA
2	GO:0017087	CC	mitochondrial processing peptidase complex	2/494	0.00863906	gene-CAALFM_C501640WA;gene-CAALFM_C103300CA	MAS2;MAS1
2	GO:0048027	MF	mRNA 5'-UTR binding	2/494	0.00863906	gene-CAALFM_C601980CA;gene-CAALFM_C106450CA	CAALFM_C601980CA;RPS14B
2	GO:0004414	MF	homoserine O-acetyltransferase activity	2/494	0.00863906	gene-CAALFM_C111610CA;gene-CAALFM_CR02170WA	CAALFM_C111610CA;MET2
2	GO:0043878	MF	glyceraldehyde-3-phosphate dehydrogenase (NAD+) (non-phosphorylating) activity	2/494	0.00863906	gene-CAALFM_CR04870CA;gene-CAALFM_C202970CA	CAALFM_CR04870CA;ALD5
2	GO:0004072	MF	aspartate kinase activity	2/494	0.00863906	gene-CAALFM_C102620CA;gene-CAALFM_C405540WA	HOM6;HOM3
2	GO:0003849	MF	3-deoxy-7-phosphoheptulonate synthase activity	2/494	0.00863906	gene-CAALFM_C105110CA;gene-CAALFM_C202030WA	ARO4;ARO3
67	GO:0031090	CC	organelle membrane	67/494	0.00924799	gene-CAALFM_C305030WA;gene-CAALFM_C202280WA;gene-CAALFM_C305340WA;gene-CAALFM_C102880CA;gene-CAALFM_CR09300CA;gene-CAALFM_C210010CA;gene-CAALFM_C703120WA;gene-CAALFM_C105470WA;gene-CAALFM_C104900WA;gene-CAALFM_CR01960CA;gene-CAALFM_C402130WA;gene-CAALFM_C701970CA;gene-CAALFM_CR05970CA;gene-CAALFM_C206950CA;gene-CAALFM_CR10760CA;gene-CAALFM_C100800CA;gene-CAALFM_C306050CA;gene-CAALFM_C502590CA;gen…	PHB2;CAALFM_C202280WA;DIE2;MIA40;SCO1;CAALFM_C210010CA;TIM54;MTM1;MNN15;MRS2;CYT2;TOM40;CAALFM_CR05970CA;CAALFM_C206950CA;CAALFM_CR10760CA;ERG2;CAALFM_C306050CA;CAALFM_C502590CA;CAALFM_C200700WA;CYC3;ERG28;AGC1;CAALFM_CR08130WA;CAALFM_C700760CA;CAALFM_C701610WA;COX11;CAALFM_C204170CA;TIM12;CAALFM_C108930CA;CAALFM_CR03350CA;ARE2;YVC1;GDA1;MNT4;FZO1;SDH4;RIM2;TIM9;COX9;CAALFM_C407140WA;COX7;TAZ1;CA…
5	GO:0070071	BP	proton-transporting two-sector ATPase complex assembly	5/494	0.00931952	gene-CAALFM_CR03350CA;gene-CAALFM_C701350CA;gene-CAALFM_C701600WA;gene-CAALFM_C206950CA;gene-CAALFM_CR08130WA	CAALFM_CR03350CA;CAALFM_C701350CA;CAALFM_C701600WA;CAALFM_C206950CA;CAALFM_CR08130WA
5	GO:0015179	MF	L-amino acid transmembrane transporter activity	5/494	0.00931952	gene-CAALFM_C501800CA;gene-CAALFM_C111870WA;gene-CAALFM_C113400CA;gene-CAALFM_CR04920WA;gene-CAALFM_C404840CA	HIP1;MUP1;AGC1;CAALFM_CR04920WA;AGP3
22	GO:0006399	BP	tRNA metabolic process	22/494	0.00965119	gene-CAALFM_CR03400WA;gene-CAALFM_C504650CA;gene-CAALFM_C703640CA;gene-CAALFM_CR01480WA;gene-CAALFM_C107800WA;gene-CAALFM_CR03350CA;gene-CAALFM_C104030WA;gene-CAALFM_C604510CA;gene-CAALFM_C502770WA;gene-CAALFM_C400810CA;gene-CAALFM_C112240CA;gene-CAALFM_C603450CA;gene-CAALFM_C400880WA;gene-CAALFM_C114330WA;gene-CAALFM_C102710WA;gene-CAALFM_C206640CA;gene-CAALFM_C102930CA;gene-CAALFM_C403730CA;gen…	CAALFM_CR03400WA;MSM1;CAALFM_C703640CA;PRS;MTO1;CAALFM_CR03350CA;CAALFM_C104030WA;CAALFM_C604510CA;MSW1;CAALFM_C400810CA;CAALFM_C112240CA;NAM2;CAALFM_C400880WA;CAALFM_C114330WA;FRS2;VAS1;MST1;CAALFM_C403730CA;MSK1;MSF1;CAALFM_CR03110WA;CAALFM_C601050WA
4	GO:0070525	BP	tRNA threonylcarbamoyladenosine metabolic process	4/494	0.00985478	gene-CAALFM_C403730CA;gene-CAALFM_C107800WA;gene-CAALFM_C114330WA;gene-CAALFM_C400810CA	CAALFM_C403730CA;MTO1;CAALFM_C114330WA;CAALFM_C400810CA
48	GO:0043436	BP	oxoacid metabolic process	48/494	0.011309	gene-CAALFM_C405540WA;gene-CAALFM_CR08340WA;gene-CAALFM_C205860CA;gene-CAALFM_C504650CA;gene-CAALFM_C500430WA;gene-CAALFM_C206170CA;gene-CAALFM_C703640CA;gene-CAALFM_C305280CA;gene-CAALFM_CR01480WA;gene-CAALFM_C701640WA;gene-CAALFM_CR03400WA;gene-CAALFM_C102930CA;gene-CAALFM_C302460CA;gene-CAALFM_C202030WA;gene-CAALFM_C104030WA;gene-CAALFM_C502770WA;gene-CAALFM_C112240CA;gene-CAALFM_C209060CA;gen…	HOM3;CYS3;CAALFM_C205860CA;MSM1;MET14;ECM17;CAALFM_C703640CA;CAALFM_C305280CA;PRS;LAT1;CAALFM_CR03400WA;MST1;PHA2;ARO3;CAALFM_C104030WA;MSW1;CAALFM_C112240CA;ASN1;LEU4;CAALFM_CR03350CA;CDG1;NAM2;MET15;CAALFM_C505140WA;CAALFM_C111610CA;HOM6;FRS2;MET2;VAS1;ARO8;PAN6;HIS3;MET3;LYS9;MSK1;HOM2;CAALFM_C303470WA;DAO2;MSF1;HIS7;ARO4;MET1;CAALFM_C206450CA;CTF1;CAALFM_CR03110WA;CAALFM_C704210CA;CAALFM_C601…
48	GO:0006082	BP	organic acid metabolic process	48/494	0.0114976	gene-CAALFM_C405540WA;gene-CAALFM_CR08340WA;gene-CAALFM_C205860CA;gene-CAALFM_C504650CA;gene-CAALFM_C500430WA;gene-CAALFM_C206170CA;gene-CAALFM_C703640CA;gene-CAALFM_C305280CA;gene-CAALFM_CR01480WA;gene-CAALFM_C701640WA;gene-CAALFM_CR03400WA;gene-CAALFM_C102930CA;gene-CAALFM_C302460CA;gene-CAALFM_C202030WA;gene-CAALFM_C104030WA;gene-CAALFM_C502770WA;gene-CAALFM_C112240CA;gene-CAALFM_C209060CA;gen…	HOM3;CYS3;CAALFM_C205860CA;MSM1;MET14;ECM17;CAALFM_C703640CA;CAALFM_C305280CA;PRS;LAT1;CAALFM_CR03400WA;MST1;PHA2;ARO3;CAALFM_C104030WA;MSW1;CAALFM_C112240CA;ASN1;LEU4;CAALFM_CR03350CA;CDG1;NAM2;MET15;CAALFM_C505140WA;CAALFM_C111610CA;HOM6;FRS2;MET2;VAS1;ARO8;PAN6;HIS3;MET3;LYS9;MSK1;HOM2;CAALFM_C303470WA;DAO2;MSF1;HIS7;ARO4;MET1;CAALFM_C206450CA;CTF1;CAALFM_CR03110WA;CAALFM_C704210CA;CAALFM_C601…
100	GO:0019538	BP	protein metabolic process	100/494	0.0122283	gene-CAALFM_C403410WA;gene-CAALFM_CR04340WA;gene-CAALFM_C405380CA;gene-CAALFM_C104900WA;gene-CAALFM_C107550WA;gene-CAALFM_CR03400WA;gene-CAALFM_C603730CA;gene-CAALFM_C201740CA;gene-CAALFM_CR04010CA;gene-CAALFM_C604050WA;gene-CAALFM_C503070WA;gene-CAALFM_C108520CA;gene-CAALFM_C603450CA;gene-CAALFM_CR00490WA;gene-CAALFM_C201030WA;gene-CAALFM_CR00480WA;gene-CAALFM_C505250CA;gene-CAALFM_C107000WA;gen…	CAALFM_C403410WA;PIM1;CAALFM_C405380CA;MNN15;SWD2;CAALFM_CR03400WA;CAALFM_C603730CA;CAALFM_C201740CA;MRPL40;CAALFM_C604050WA;RPS5;CAALFM_C108520CA;NAM2;CAALFM_CR00490WA;CAALFM_C201030WA;MRPL6;CAALFM_C505250CA;MEF2;CAALFM_C702480WA;NAT4;CAALFM_CR08400CA;HSP60;YME1;CAALFM_CR02210WA;CAALFM_C103280WA;COX17;MIA40;CYT2;CAALFM_C206950CA;CAALFM_C207680WA;CAALFM_C200700WA;CAALFM_C600340CA;MRP2;CAALFM_C503…
3	GO:0009088	BP	threonine biosynthetic process	3/494	0.0129213	gene-CAALFM_C202370CA;gene-CAALFM_C102620CA;gene-CAALFM_C405540WA	HOM2;HOM6;HOM3
3	GO:1902975	BP	mitotic DNA replication initiation	3/494	0.0129213	gene-CAALFM_C701300CA;gene-CAALFM_C700530CA;gene-CAALFM_C304300CA	PSF1;PSF3;POL1
3	GO:0051131	BP	chaperone-mediated protein complex assembly	3/494	0.0129213	gene-CAALFM_CR06490CA;gene-CAALFM_CR04340WA;gene-CAALFM_CR05970CA	HSP60;PIM1;CAALFM_CR05970CA
3	GO:0005742	CC	mitochondrial outer membrane translocase complex	3/494	0.0129213	gene-CAALFM_C301980CA;gene-CAALFM_C701970CA;gene-CAALFM_C702680WA	TOM6;TOM40;TOM22
3	GO:0005751	CC	mitochondrial respiratory chain complex IV	3/494	0.0129213	gene-CAALFM_C205930WA;gene-CAALFM_C302400CA;gene-CAALFM_C703880CA	COX9;COX7;CAALFM_C703880CA
3	GO:0008169	MF	C-methyltransferase activity	3/494	0.0129213	gene-CAALFM_C302150CA;gene-CAALFM_C205470WA;gene-CAALFM_C202940WA	ERG6;COQ5;MET1
214	GO:0043229	CC	intracellular organelle	214/494	0.0131609	gene-CAALFM_C305030WA;gene-CAALFM_C305440CA;gene-CAALFM_C102660CA;gene-CAALFM_C603440WA;gene-CAALFM_C304300CA;gene-CAALFM_C104900WA;gene-CAALFM_C500820WA;gene-CAALFM_CR03400WA;gene-CAALFM_C601000CA;gene-CAALFM_C207380WA;gene-CAALFM_C401770WA;gene-CAALFM_C201740CA;gene-CAALFM_CR04010CA;gene-CAALFM_C406820CA;gene-CAALFM_C203950WA;gene-CAALFM_C201090CA;gene-CAALFM_C503070WA;gene-CAALFM_C108520CA;gen…	PHB2;CAALFM_C305440CA;MGM101;CAALFM_C603440WA;POL1;MNN15;CAALFM_C500820WA;CAALFM_CR03400WA;CAALFM_C601000CA;SSC1;POL30;CAALFM_C201740CA;MRPL40;CZF1;CAALFM_C203950WA;ERG28;RPS5;CAALFM_C108520CA;CAALFM_C203560CA;CAALFM_C105270CA;ERG6;CAALFM_C114320CA;CAALFM_C303560WA;RPO41;CAALFM_C201030WA;PCL2;MRPL6;MCU1;CAALFM_C306390WA;CAALFM_C505250CA;CAALFM_C503290CA;CAALFM_C502040WA;CAALFM_CR01370CA;NAT4;MST1…
4	GO:0005548	MF	phospholipid transporter activity	4/494	0.0143648	gene-CAALFM_C304890WA;gene-CAALFM_C407140WA;gene-CAALFM_C202680WA;gene-CAALFM_C103820WA	CDR2;CAALFM_C407140WA;PDR17;PDR16
5	GO:0045727	BP	positive regulation of translation	5/494	0.0164362	gene-CAALFM_C207800WA;gene-CAALFM_C703930CA;gene-CAALFM_CR04140WA;gene-CAALFM_C302290WA;gene-CAALFM_C602460CA	CAALFM_C207800WA;MAM33;CAALFM_CR04140WA;CAALFM_C302290WA;CAALFM_C602460CA
24	GO:0016053	BP	organic acid biosynthetic process	24/494	0.0169012	gene-CAALFM_C405540WA;gene-CAALFM_CR08340WA;gene-CAALFM_C206170CA;gene-CAALFM_C305280CA;gene-CAALFM_C302460CA;gene-CAALFM_C202030WA;gene-CAALFM_C209060CA;gene-CAALFM_C100170WA;gene-CAALFM_C703720CA;gene-CAALFM_C400200CA;gene-CAALFM_C505140WA;gene-CAALFM_C111610CA;gene-CAALFM_C102620CA;gene-CAALFM_CR02170WA;gene-CAALFM_C200340CA;gene-CAALFM_C204810WA;gene-CAALFM_C113870WA;gene-CAALFM_C306590WA;gen…	HOM3;CYS3;ECM17;CAALFM_C305280CA;PHA2;ARO3;ASN1;LEU4;HIS7;MET15;CAALFM_C505140WA;CAALFM_C111610CA;HOM6;MET2;ARO8;HIS3;MET3;LYS9;HOM2;ARO4;MET1;PAN6;CAALFM_C704210CA;ILV6
24	GO:0046394	BP	carboxylic acid biosynthetic process	24/494	0.0169012	gene-CAALFM_C405540WA;gene-CAALFM_CR08340WA;gene-CAALFM_C206170CA;gene-CAALFM_C305280CA;gene-CAALFM_C302460CA;gene-CAALFM_C202030WA;gene-CAALFM_C209060CA;gene-CAALFM_C100170WA;gene-CAALFM_C703720CA;gene-CAALFM_C400200CA;gene-CAALFM_C505140WA;gene-CAALFM_C111610CA;gene-CAALFM_C102620CA;gene-CAALFM_CR02170WA;gene-CAALFM_C200340CA;gene-CAALFM_C204810WA;gene-CAALFM_C113870WA;gene-CAALFM_C306590WA;gen…	HOM3;CYS3;ECM17;CAALFM_C305280CA;PHA2;ARO3;ASN1;LEU4;HIS7;MET15;CAALFM_C505140WA;CAALFM_C111610CA;HOM6;MET2;ARO8;HIS3;MET3;LYS9;HOM2;ARO4;MET1;PAN6;CAALFM_C704210CA;ILV6
217	GO:0043226	CC	organelle	217/494	0.0174975	gene-CAALFM_C305030WA;gene-CAALFM_C305440CA;gene-CAALFM_C102660CA;gene-CAALFM_C603440WA;gene-CAALFM_C304300CA;gene-CAALFM_C104900WA;gene-CAALFM_C500820WA;gene-CAALFM_CR03400WA;gene-CAALFM_C601000CA;gene-CAALFM_C207380WA;gene-CAALFM_C401770WA;gene-CAALFM_C201740CA;gene-CAALFM_CR04010CA;gene-CAALFM_C406820CA;gene-CAALFM_C203950WA;gene-CAALFM_C201090CA;gene-CAALFM_C503070WA;gene-CAALFM_C108520CA;gen…	PHB2;CAALFM_C305440CA;MGM101;CAALFM_C603440WA;POL1;MNN15;CAALFM_C500820WA;CAALFM_CR03400WA;CAALFM_C601000CA;SSC1;POL30;CAALFM_C201740CA;MRPL40;CZF1;CAALFM_C203950WA;ERG28;RPS5;CAALFM_C108520CA;CAALFM_C203560CA;CAALFM_C105270CA;ERG6;CAALFM_C114320CA;CAALFM_C303560WA;RPO41;CAALFM_C201030WA;PCL2;MRPL6;MCU1;CAALFM_C306390WA;CAALFM_C505250CA;CAALFM_C503290CA;CAALFM_C502040WA;CAALFM_CR01370CA;NAT4;MST1…
6	GO:0009073	BP	aromatic amino acid family biosynthetic process	6/494	0.0198067	gene-CAALFM_C202030WA;gene-CAALFM_C105110CA;gene-CAALFM_C302460CA;gene-CAALFM_C200340CA;gene-CAALFM_C703720CA;gene-CAALFM_C204810WA	ARO3;ARO4;PHA2;ARO8;HIS7;HIS3
4	GO:0009085	BP	lysine biosynthetic process	4/494	0.0199925	gene-CAALFM_C202370CA;gene-CAALFM_C200340CA;gene-CAALFM_C405540WA;gene-CAALFM_C306590WA	HOM2;ARO8;HOM3;LYS9
4	GO:0140104	MF	molecular carrier activity	4/494	0.0199925	gene-CAALFM_CR09300CA;gene-CAALFM_C201180WA;gene-CAALFM_C504620CA;gene-CAALFM_C701600WA	SCO1;COX17;CAALFM_C504620CA;CAALFM_C701600WA
5	GO:0034250	BP	positive regulation of cellular amide metabolic process	5/494	0.0210611	gene-CAALFM_C207800WA;gene-CAALFM_C703930CA;gene-CAALFM_CR04140WA;gene-CAALFM_C302290WA;gene-CAALFM_C602460CA	CAALFM_C207800WA;MAM33;CAALFM_CR04140WA;CAALFM_C302290WA;CAALFM_C602460CA
5	GO:0008374	MF	O-acyltransferase activity	5/494	0.0210611	gene-CAALFM_C101740WA;gene-CAALFM_C206940CA;gene-CAALFM_CR02170WA;gene-CAALFM_C209350WA;gene-CAALFM_C111610CA	CTN1;ARE2;MET2;TAZ1;CAALFM_C111610CA
3	GO:0006627	BP	protein processing involved in protein targeting to mitochondrion	3/494	0.0210663	gene-CAALFM_C501640WA;gene-CAALFM_C600340CA;gene-CAALFM_C103300CA	MAS2;CAALFM_C600340CA;MAS1
3	GO:1902292	BP	cell cycle DNA replication initiation	3/494	0.0210663	gene-CAALFM_C701300CA;gene-CAALFM_C700530CA;gene-CAALFM_C304300CA	PSF1;PSF3;POL1
3	GO:1902315	BP	nuclear cell cycle DNA replication initiation	3/494	0.0210663	gene-CAALFM_C701300CA;gene-CAALFM_C700530CA;gene-CAALFM_C304300CA	PSF1;PSF3;POL1
3	GO:0019344	BP	cysteine biosynthetic process	3/494	0.0210663	gene-CAALFM_C113870WA;gene-CAALFM_C704210CA;gene-CAALFM_CR08340WA	MET3;CAALFM_C704210CA;CYS3
3	GO:1900241	BP	positive regulation of phenotypic switching	3/494	0.0210663	gene-CAALFM_C406820CA;gene-CAALFM_C110150WA;gene-CAALFM_C305170WA	CZF1;WOR1;WOR2
3	GO:0120014	MF	phospholipid transfer activity	3/494	0.0210663	gene-CAALFM_C407140WA;gene-CAALFM_C202680WA;gene-CAALFM_C103820WA	CAALFM_C407140WA;PDR17;PDR16
3	GO:0016413	MF	O-acetyltransferase activity	3/494	0.0210663	gene-CAALFM_C101740WA;gene-CAALFM_CR02170WA;gene-CAALFM_C111610CA	CTN1;MET2;CAALFM_C111610CA
10	GO:0008237	MF	metallopeptidase activity	10/494	0.0239675	gene-CAALFM_C303560WA;gene-CAALFM_C200700WA;gene-CAALFM_C405670WA;gene-CAALFM_C306230WA;gene-CAALFM_C400810CA;gene-CAALFM_C501640WA;gene-CAALFM_C600340CA;gene-CAALFM_C103300CA;gene-CAALFM_C301760WA;gene-CAALFM_C206950CA	CAALFM_C303560WA;CAALFM_C200700WA;YME1;CYM1;CAALFM_C400810CA;MAS2;CAALFM_C600340CA;MAS1;AFG3;CAALFM_C206950CA
2	GO:0042391	BP	regulation of membrane potential	2/494	0.0243157	gene-CAALFM_C301910CA;gene-CAALFM_C204510WA	CAALFM_C301910CA;RIM2
2	GO:1905952	BP	regulation of lipid localization	2/494	0.0243157	gene-CAALFM_C206460WA;gene-CAALFM_CR09680CA	RTA3;RTA4
2	GO:0018063	BP	cytochrome c-heme linkage	2/494	0.0243157	gene-CAALFM_C402130WA;gene-CAALFM_C501130WA	CYT2;CYC3
2	GO:0009186	BP	deoxyribonucleoside diphosphate metabolic process	2/494	0.0243157	gene-CAALFM_C111790WA;gene-CAALFM_C203160CA	CAALFM_C111790WA;RNR1
2	GO:0009189	BP	deoxyribonucleoside diphosphate biosynthetic process	2/494	0.0243157	gene-CAALFM_C111790WA;gene-CAALFM_C203160CA	CAALFM_C111790WA;RNR1
2	GO:0006273	BP	lagging strand elongation	2/494	0.0243157	gene-CAALFM_C401770WA;gene-CAALFM_C304300CA	POL30;POL1
2	GO:0009162	BP	deoxyribonucleoside monophosphate metabolic process	2/494	0.0243157	gene-CAALFM_C205190WA;gene-CAALFM_C101330CA	CDC21;DUT1
2	GO:0009176	BP	pyrimidine deoxyribonucleoside monophosphate metabolic process	2/494	0.0243157	gene-CAALFM_C205190WA;gene-CAALFM_C101330CA	CDC21;DUT1
2	GO:0017003	BP	protein-heme linkage	2/494	0.0243157	gene-CAALFM_C402130WA;gene-CAALFM_C501130WA	CYT2;CYC3
2	GO:0017006	BP	protein-tetrapyrrole linkage	2/494	0.0243157	gene-CAALFM_C402130WA;gene-CAALFM_C501130WA	CYT2;CYC3
2	GO:0070899	BP	mitochondrial tRNA wobble uridine modification	2/494	0.0243157	gene-CAALFM_C107800WA;gene-CAALFM_C114330WA	MTO1;CAALFM_C114330WA
2	GO:0009177	BP	pyrimidine deoxyribonucleoside monophosphate biosynthetic process	2/494	0.0243157	gene-CAALFM_C205190WA;gene-CAALFM_C101330CA	CDC21;DUT1
2	GO:0009157	BP	deoxyribonucleoside monophosphate biosynthetic process	2/494	0.0243157	gene-CAALFM_C205190WA;gene-CAALFM_C101330CA	CDC21;DUT1
2	GO:0009197	BP	pyrimidine deoxyribonucleoside diphosphate biosynthetic process	2/494	0.0243157	gene-CAALFM_C111790WA;gene-CAALFM_C203160CA	CAALFM_C111790WA;RNR1
2	GO:0009196	BP	pyrimidine deoxyribonucleoside diphosphate metabolic process	2/494	0.0243157	gene-CAALFM_C111790WA;gene-CAALFM_C203160CA	CAALFM_C111790WA;RNR1
2	GO:0006433	BP	prolyl-tRNA aminoacylation	2/494	0.0243157	gene-CAALFM_CR03350CA;gene-CAALFM_CR01480WA	CAALFM_CR03350CA;PRS
2	GO:0006432	BP	phenylalanyl-tRNA aminoacylation	2/494	0.0243157	gene-CAALFM_C102710WA;gene-CAALFM_C200850WA	FRS2;MSF1
2	GO:0034245	CC	mitochondrial DNA-directed RNA polymerase complex	2/494	0.0243157	gene-CAALFM_C202120WA;gene-CAALFM_C100640CA	CAALFM_C202120WA;RPO41
2	GO:0043596	CC	nuclear replication fork	2/494	0.0243157	gene-CAALFM_C401770WA;gene-CAALFM_C600900CA	POL30;CAALFM_C600900CA
2	GO:0004408	MF	holocytochrome-c synthase activity	2/494	0.0243157	gene-CAALFM_C402130WA;gene-CAALFM_C501130WA	CYT2;CYC3
2	GO:0004124	MF	cysteine synthase activity	2/494	0.0243157	gene-CAALFM_C400200CA;gene-CAALFM_C704210CA	MET15;CAALFM_C704210CA
2	GO:0030943	MF	mitochondrion targeting sequence binding	2/494	0.0243157	gene-CAALFM_C208310WA;gene-CAALFM_C209900CA	TIM22;TIM23
2	GO:0004826	MF	phenylalanine-tRNA ligase activity	2/494	0.0243157	gene-CAALFM_C102710WA;gene-CAALFM_C200850WA	FRS2;MSF1
2	GO:0004827	MF	proline-tRNA ligase activity	2/494	0.0243157	gene-CAALFM_CR03350CA;gene-CAALFM_CR01480WA	CAALFM_CR03350CA;PRS
2	GO:0001727	MF	lipid kinase activity	2/494	0.0243157	gene-CAALFM_C703120WA;gene-CAALFM_C112080WA	TIM54;LCB4
2	GO:0019237	MF	centromeric DNA binding	2/494	0.0243157	gene-CAALFM_C300860WA;gene-CAALFM_C100950CA	CSE4;CDC5
28	GO:0033365	BP	protein localization to organelle	28/494	0.0250227	gene-CAALFM_C102880CA;gene-CAALFM_C209900CA;gene-CAALFM_C703630CA;gene-CAALFM_C400520WA;gene-CAALFM_C103300CA;gene-CAALFM_C701970CA;gene-CAALFM_CR05970CA;gene-CAALFM_CR01390WA;gene-CAALFM_C306050CA;gene-CAALFM_C504620CA;gene-CAALFM_C501640WA;gene-CAALFM_C102350WA;gene-CAALFM_C401740WA;gene-CAALFM_C204680WA;gene-CAALFM_C302500WA;gene-CAALFM_C405380CA;gene-CAALFM_C701600WA;gene-CAALFM_CR06490CA;gen…	MIA40;TIM23;TIM9;PAM18;MAS1;TOM40;CAALFM_CR05970CA;MGE1;CAALFM_C306050CA;CAALFM_C504620CA;MAS2;TIM21;TIM12;TIM17;PAM17;CAALFM_C405380CA;CAALFM_C701600WA;HSP60;TIM22;YME1;TIM10;TOM22;PAM16;TOM6;TIM44;TIM13;AFG3;TIM50
11	GO:0030446	CC	hyphal cell wall	11/494	0.025802	gene-CAALFM_CR10100CA;gene-CAALFM_C603700WA;gene-CAALFM_C400200CA;gene-CAALFM_C402390WA;gene-CAALFM_C402370CA;gene-CAALFM_C103090WA;gene-CAALFM_C106450CA;gene-CAALFM_C104020CA;gene-CAALFM_C301550CA;gene-CAALFM_C404050CA;gene-CAALFM_CR04810WA	INO1;ALS1;MET15;PGA62;PGA59;RPS1;RPS14B;CSH1;TOS1;RHD3;RPS3
4	GO:0006553	BP	lysine metabolic process	4/494	0.0268023	gene-CAALFM_C202370CA;gene-CAALFM_C200340CA;gene-CAALFM_C405540WA;gene-CAALFM_C306590WA	HOM2;ARO8;HOM3;LYS9
4	GO:0006783	BP	heme biosynthetic process	4/494	0.0268023	gene-CAALFM_C600720CA;gene-CAALFM_C502040WA;gene-CAALFM_C202940WA;gene-CAALFM_C303390CA	COX15;CAALFM_C502040WA;MET1;YAH1
6	GO:0016667	MF	oxidoreductase activity, acting on a sulfur group of donors	6/494	0.0289201	gene-CAALFM_C102880CA;gene-CAALFM_C200960CA;gene-CAALFM_CR03010CA;gene-CAALFM_C600900CA;gene-CAALFM_C206170CA;gene-CAALFM_C407030WA	MIA40;MXR1;ERV1;CAALFM_C600900CA;ECM17;MET16
214	GO:0006807	BP	nitrogen compound metabolic process	214/494	0.0290272	gene-CAALFM_C405370WA;gene-CAALFM_C403410WA;gene-CAALFM_C102660CA;gene-CAALFM_C603440WA;gene-CAALFM_CR04340WA;gene-CAALFM_C405380CA;gene-CAALFM_C304300CA;gene-CAALFM_C106450CA;gene-CAALFM_C104900WA;gene-CAALFM_C107550WA;gene-CAALFM_CR03400WA;gene-CAALFM_C701300CA;gene-CAALFM_C603730CA;gene-CAALFM_C102930CA;gene-CAALFM_C302460CA;gene-CAALFM_C201740CA;gene-CAALFM_CR04010CA;gene-CAALFM_CR08340WA;gen…	PUF3;CAALFM_C403410WA;MGM101;CAALFM_C603440WA;PIM1;CAALFM_C405380CA;POL1;RPS14B;MNN15;SWD2;CAALFM_CR03400WA;PSF1;CAALFM_C603730CA;MST1;PHA2;CAALFM_C201740CA;MRPL40;CYS3;CAALFM_C604050WA;CAALFM_C112240CA;AGC1;CAALFM_C108520CA;SUV3;CAALFM_C105270CA;MRP17;CAALFM_C100980WA;MSM1;CHT3;CDG1;HTA1;NAM2;ATP18;CAALFM_C400880WA;RPO41;CAALFM_C201030WA;MRPL6;CAALFM_C306390WA;CAALFM_C505250CA;LEU4;CAALFM_C50204…
35	GO:0044283	BP	small molecule biosynthetic process	35/494	0.0291565	gene-CAALFM_C302150CA;gene-CAALFM_C205470WA;gene-CAALFM_C405540WA;gene-CAALFM_CR08340WA;gene-CAALFM_C206170CA;gene-CAALFM_C305280CA;gene-CAALFM_C302460CA;gene-CAALFM_C112080WA;gene-CAALFM_CR10100CA;gene-CAALFM_C202030WA;gene-CAALFM_CR00570WA;gene-CAALFM_C101330CA;gene-CAALFM_C100800CA;gene-CAALFM_C209060CA;gene-CAALFM_C100170WA;gene-CAALFM_C703720CA;gene-CAALFM_C306120CA;gene-CAALFM_C400200CA;gen…	ERG6;COQ5;HOM3;CYS3;ECM17;CAALFM_C305280CA;PHA2;LCB4;INO1;ARO3;CAALFM_CR00570WA;DUT1;ERG2;ASN1;LEU4;HIS7;GDA1;MET15;CAALFM_C505140WA;CAALFM_C502740WA;CAALFM_C111610CA;HOM6;MET2;ARO8;HIS3;MET3;LYS9;HOM2;COQ4;ARO4;MET1;PAN6;CAALFM_C704210CA;ILV6;YAH1
22	GO:0005576	CC	extracellular region	22/494	0.0302689	gene-CAALFM_C402390WA;gene-CAALFM_C402370CA;gene-CAALFM_C603030WA;gene-CAALFM_C603500CA;gene-CAALFM_C109080CA;gene-CAALFM_C104800CA;gene-CAALFM_C110400CA;gene-CAALFM_C600820WA;gene-CAALFM_CR03790CA;gene-CAALFM_C603850CA;gene-CAALFM_CR10110WA;gene-CAALFM_C113080WA;gene-CAALFM_C504110WA;gene-CAALFM_C603700WA;gene-CAALFM_C504130CA;gene-CAALFM_C114120CA;gene-CAALFM_C502460CA;gene-CAALFM_C208870CA;gen…	PGA62;PGA59;SAP5;SAP4;PGA6;CAALFM_C104800CA;FGR41;SUN41;KRE1;IHD1;CHT3;OP4;SCW11;ALS1;CHT2;RBE1;ECM331;PIR1;RBR2;TOS1;PLB1;RHD3
3	GO:0009148	BP	pyrimidine nucleoside triphosphate biosynthetic process	3/494	0.0314135	gene-CAALFM_C205190WA;gene-CAALFM_C111790WA;gene-CAALFM_C203160CA	CDC21;CAALFM_C111790WA;RNR1
3	GO:0006123	BP	mitochondrial electron transport, cytochrome c to oxygen	3/494	0.0314135	gene-CAALFM_C205930WA;gene-CAALFM_C302400CA;gene-CAALFM_C703880CA	COX9;COX7;CAALFM_C703880CA
3	GO:0036297	BP	interstrand cross-link repair	3/494	0.0314135	gene-CAALFM_C113170CA;gene-CAALFM_CR02200CA;gene-CAALFM_C102660CA	MSH6;RAD51;MGM101
3	GO:0045277	CC	respiratory chain complex IV	3/494	0.0314135	gene-CAALFM_C205930WA;gene-CAALFM_C302400CA;gene-CAALFM_C703880CA	COX9;COX7;CAALFM_C703880CA
3	GO:0120013	MF	lipid transfer activity	3/494	0.0314135	gene-CAALFM_C407140WA;gene-CAALFM_C202680WA;gene-CAALFM_C103820WA	CAALFM_C407140WA;PDR17;PDR16
3	GO:0016846	MF	carbon-sulfur lyase activity	3/494	0.0314135	gene-CAALFM_C402130WA;gene-CAALFM_CR08340WA;gene-CAALFM_C501130WA	CYT2;CYS3;CYC3
5	GO:0006221	BP	pyrimidine nucleotide biosynthetic process	5/494	0.0326622	gene-CAALFM_C101330CA;gene-CAALFM_C205190WA;gene-CAALFM_C301350CA;gene-CAALFM_C111790WA;gene-CAALFM_C203160CA	DUT1;CDC21;URA3;CAALFM_C111790WA;RNR1
4	GO:0006744	BP	ubiquinone biosynthetic process	4/494	0.034836	gene-CAALFM_C103160CA;gene-CAALFM_C205470WA;gene-CAALFM_CR00570WA;gene-CAALFM_C303390CA	COQ4;COQ5;CAALFM_CR00570WA;YAH1
4	GO:0006743	BP	ubiquinone metabolic process	4/494	0.034836	gene-CAALFM_C103160CA;gene-CAALFM_C205470WA;gene-CAALFM_CR00570WA;gene-CAALFM_C303390CA	COQ4;COQ5;CAALFM_CR00570WA;YAH1
4	GO:1901663	BP	quinone biosynthetic process	4/494	0.034836	gene-CAALFM_C103160CA;gene-CAALFM_C205470WA;gene-CAALFM_CR00570WA;gene-CAALFM_C303390CA	COQ4;COQ5;CAALFM_CR00570WA;YAH1
4	GO:1901661	BP	quinone metabolic process	4/494	0.034836	gene-CAALFM_C103160CA;gene-CAALFM_C205470WA;gene-CAALFM_CR00570WA;gene-CAALFM_C303390CA	COQ4;COQ5;CAALFM_CR00570WA;YAH1
4	GO:0006779	BP	porphyrin-containing compound biosynthetic process	4/494	0.034836	gene-CAALFM_C600720CA;gene-CAALFM_C502040WA;gene-CAALFM_C202940WA;gene-CAALFM_C303390CA	COX15;CAALFM_C502040WA;MET1;YAH1
4	GO:0042181	BP	ketone biosynthetic process	4/494	0.034836	gene-CAALFM_C103160CA;gene-CAALFM_C205470WA;gene-CAALFM_CR00570WA;gene-CAALFM_C303390CA	COQ4;COQ5;CAALFM_CR00570WA;YAH1
4	GO:0042168	BP	heme metabolic process	4/494	0.034836	gene-CAALFM_C600720CA;gene-CAALFM_C502040WA;gene-CAALFM_C202940WA;gene-CAALFM_C303390CA	COX15;CAALFM_C502040WA;MET1;YAH1
4	GO:0033014	BP	tetrapyrrole biosynthetic process	4/494	0.034836	gene-CAALFM_C600720CA;gene-CAALFM_C502040WA;gene-CAALFM_C202940WA;gene-CAALFM_C303390CA	COX15;CAALFM_C502040WA;MET1;YAH1
35	GO:0055085	BP	transmembrane transport	35/494	0.0390098	gene-CAALFM_C503500WA;gene-CAALFM_C102880CA;gene-CAALFM_C105470WA;gene-CAALFM_C400520WA;gene-CAALFM_C204170CA;gene-CAALFM_C701970CA;gene-CAALFM_CR01390WA;gene-CAALFM_C305220WA;gene-CAALFM_C209990CA;gene-CAALFM_C113400CA;gene-CAALFM_C109210CA;gene-CAALFM_C102350WA;gene-CAALFM_C302500WA;gene-CAALFM_C404840CA;gene-CAALFM_CR01960CA;gene-CAALFM_C207730WA;gene-CAALFM_C200610CA;gene-CAALFM_C204680WA;gen…	GAP6;MIA40;MTM1;PAM18;CAALFM_C204170CA;TOM40;MGE1;CDR1;YOR1;AGC1;CAALFM_C109210CA;TIM21;PAM17;AGP3;MRS2;YVC1;ATP18;TIM17;RIM2;MUP1;CTP1;TIM23;CDR2;ATP19;HSP60;YME1;TOM22;PAM16;TOM6;GAP1;TIM44;AFG3;CAALFM_CR04920WA;TIM50;HIP1
5	GO:0006220	BP	pyrimidine nucleotide metabolic process	5/494	0.0397006	gene-CAALFM_C101330CA;gene-CAALFM_C205190WA;gene-CAALFM_C301350CA;gene-CAALFM_C111790WA;gene-CAALFM_C203160CA	DUT1;CDC21;URA3;CAALFM_C111790WA;RNR1
9	GO:0030445	CC	yeast-form cell wall	9/494	0.0425836	gene-CAALFM_C401160WA;gene-CAALFM_C504130CA;gene-CAALFM_C114120CA;gene-CAALFM_C603700WA;gene-CAALFM_C106450CA;gene-CAALFM_C207380WA;gene-CAALFM_C208870CA;gene-CAALFM_C404050CA;gene-CAALFM_C401270WA	CRD2;CHT2;RBE1;ALS1;RPS14B;SSC1;PIR1;RHD3;RPS6A
21	GO:1901605	BP	alpha-amino acid metabolic process	21/494	0.0428001	gene-CAALFM_C400200CA;gene-CAALFM_C306590WA;gene-CAALFM_C704210CA;gene-CAALFM_C405540WA;gene-CAALFM_CR08340WA;gene-CAALFM_C113870WA;gene-CAALFM_C205860CA;gene-CAALFM_C202370CA;gene-CAALFM_C111610CA;gene-CAALFM_C403380CA;gene-CAALFM_C703720CA;gene-CAALFM_C102620CA;gene-CAALFM_C204810WA;gene-CAALFM_C401370WA;gene-CAALFM_CR02170WA;gene-CAALFM_C100170WA;gene-CAALFM_C209060CA;gene-CAALFM_C200340CA;gen…	MET15;LYS9;CAALFM_C704210CA;HOM3;CYS3;MET3;CAALFM_C205860CA;HOM2;CAALFM_C111610CA;DAO2;HIS7;HOM6;HIS3;ILV6;MET2;LEU4;ASN1;ARO8;CDG1;MET1;PHA2
3	GO:0000018	BP	regulation of DNA recombination	3/494	0.0439322	gene-CAALFM_C113170CA;gene-CAALFM_C304740CA;gene-CAALFM_C703180CA	MSH6;CAALFM_C304740CA;HHO1
3	GO:0110085	CC	mitotic actomyosin contractile ring	3/494	0.0439322	gene-CAALFM_C502470WA;gene-CAALFM_CR03090CA;gene-CAALFM_C701840WA	INT1;MLC1;IQG1
3	GO:0045275	CC	respiratory chain complex III	3/494	0.0439322	gene-CAALFM_C603400CA;gene-CAALFM_C402890CA;gene-CAALFM_C204590CA	QCR7;QCR9;QCR8
3	GO:0090734	CC	site of DNA damage	3/494	0.0439322	gene-CAALFM_C401770WA;gene-CAALFM_CR02200CA;gene-CAALFM_C304740CA	POL30;RAD51;CAALFM_C304740CA
3	GO:0035861	CC	site of double-strand break	3/494	0.0439322	gene-CAALFM_C401770WA;gene-CAALFM_CR02200CA;gene-CAALFM_C304740CA	POL30;RAD51;CAALFM_C304740CA
3	GO:0005750	CC	mitochondrial respiratory chain complex III	3/494	0.0439322	gene-CAALFM_C603400CA;gene-CAALFM_C402890CA;gene-CAALFM_C204590CA	QCR7;QCR9;QCR8
3	GO:0016653	MF	oxidoreductase activity, acting on NAD(P)H, heme protein as acceptor	3/494	0.0439322	gene-CAALFM_C600720CA;gene-CAALFM_C502740WA;gene-CAALFM_C303390CA	COX15;CAALFM_C502740WA;YAH1
3	GO:0016783	MF	sulfurtransferase activity	3/494	0.0439322	gene-CAALFM_C405820WA;gene-CAALFM_C114330WA;gene-CAALFM_CR07020WA	CAALFM_C405820WA;CAALFM_C114330WA;CAALFM_CR07020WA
4	GO:0006778	BP	porphyrin-containing compound metabolic process	4/494	0.0441147	gene-CAALFM_C600720CA;gene-CAALFM_C502040WA;gene-CAALFM_C202940WA;gene-CAALFM_C303390CA	COX15;CAALFM_C502040WA;MET1;YAH1
4	GO:0033013	BP	tetrapyrrole metabolic process	4/494	0.0441147	gene-CAALFM_C600720CA;gene-CAALFM_C502040WA;gene-CAALFM_C202940WA;gene-CAALFM_C303390CA	COX15;CAALFM_C502040WA;MET1;YAH1
70	GO:0044281	BP	small molecule metabolic process	70/494	0.0443655	gene-CAALFM_C302150CA;gene-CAALFM_C205470WA;gene-CAALFM_C405540WA;gene-CAALFM_CR08340WA;gene-CAALFM_C303470WA;gene-CAALFM_C205860CA;gene-CAALFM_C504650CA;gene-CAALFM_C205190WA;gene-CAALFM_C500430WA;gene-CAALFM_C206170CA;gene-CAALFM_C703640CA;gene-CAALFM_C305280CA;gene-CAALFM_CR01480WA;gene-CAALFM_C701640WA;gene-CAALFM_CR03400WA;gene-CAALFM_C603450CA;gene-CAALFM_C200340CA;gene-CAALFM_C302460CA;gen…	ERG6;COQ5;HOM3;CYS3;CAALFM_C303470WA;CAALFM_C205860CA;MSM1;CDC21;MET14;ECM17;CAALFM_C703640CA;CAALFM_C305280CA;PRS;LAT1;CAALFM_CR03400WA;NAM2;ARO8;PHA2;LCB4;CAALFM_CR03350CA;INO1;ARO3;XKS1;URA3;CAALFM_C104030WA;MSW1;DUT1;ERG2;CAALFM_C112240CA;ASN1;LEU4;HIS7;CDG1;GDA1;ATP18;MET15;CAALFM_C505140WA;RNR1;CAALFM_C502740WA;ARE2;CAALFM_C111610CA;HOM6;FRS2;MET2;VAS1;MST1;GRF10;PAN6;HIS3;MET3;LYS9;CAALFM_…
2	GO:0070509	BP	calcium ion import	2/494	0.0456506	gene-CAALFM_C400360CA;gene-CAALFM_C207730WA	RCH1;YVC1
2	GO:0044070	BP	regulation of anion transport	2/494	0.0456506	gene-CAALFM_C206460WA;gene-CAALFM_CR09680CA	RTA3;RTA4
2	GO:0070193	BP	synaptonemal complex organization	2/494	0.0456506	gene-CAALFM_CR10540CA;gene-CAALFM_C100950CA	MCD1;CDC5
2	GO:0051480	BP	regulation of cytosolic calcium ion concentration	2/494	0.0456506	gene-CAALFM_C400360CA;gene-CAALFM_C207730WA	RCH1;YVC1
2	GO:0009139	BP	pyrimidine nucleoside diphosphate biosynthetic process	2/494	0.0456506	gene-CAALFM_C111790WA;gene-CAALFM_C203160CA	CAALFM_C111790WA;RNR1
2	GO:0006026	BP	aminoglycan catabolic process	2/494	0.0456506	gene-CAALFM_C504130CA;gene-CAALFM_CR10110WA	CHT2;CHT3
2	GO:0006032	BP	chitin catabolic process	2/494	0.0456506	gene-CAALFM_C504130CA;gene-CAALFM_CR10110WA	CHT2;CHT3
2	GO:0009423	BP	chorismate biosynthetic process	2/494	0.0456506	gene-CAALFM_C105110CA;gene-CAALFM_C202030WA	ARO4;ARO3
2	GO:0000811	CC	GINS complex	2/494	0.0456506	gene-CAALFM_C701300CA;gene-CAALFM_C700530CA	PSF1;PSF3
2	GO:0005740	CC	mitochondrial envelope	2/494	0.0456506	gene-CAALFM_C403780CA;gene-CAALFM_C111070WA	CAALFM_C403780CA;PET127
2	GO:0008278	CC	cohesin complex	2/494	0.0456506	gene-CAALFM_CR10540CA;gene-CAALFM_C114230CA	MCD1;IRR1
2	GO:0005971	CC	ribonucleoside-diphosphate reductase complex	2/494	0.0456506	gene-CAALFM_CR05570CA;gene-CAALFM_C203160CA	RNR3;RNR1
2	GO:0097177	MF	mitochondrial ribosome binding	2/494	0.0456506	gene-CAALFM_C703930CA;gene-CAALFM_C701600WA	MAM33;CAALFM_C701600WA
2	GO:0004748	MF	ribonucleoside-diphosphate reductase activity, thioredoxin disulfide as acceptor	2/494	0.0456506	gene-CAALFM_CR05570CA;gene-CAALFM_C203160CA	RNR3;RNR1
2	GO:0004029	MF	aldehyde dehydrogenase (NAD+) activity	2/494	0.0456506	gene-CAALFM_CR04870CA;gene-CAALFM_C202970CA	CAALFM_CR04870CA;ALD5
2	GO:0004568	MF	chitinase activity	2/494	0.0456506	gene-CAALFM_C504130CA;gene-CAALFM_CR10110WA	CHT2;CHT3
2	GO:0016531	MF	copper chaperone activity	2/494	0.0456506	gene-CAALFM_CR09300CA;gene-CAALFM_C201180WA	SCO1;COX17
2	GO:0004030	MF	aldehyde dehydrogenase [NAD(P)+] activity	2/494	0.0456506	gene-CAALFM_CR04870CA;gene-CAALFM_C202970CA	CAALFM_CR04870CA;ALD5
2	GO:0061731	MF	ribonucleoside-diphosphate reductase activity	2/494	0.0456506	gene-CAALFM_CR05570CA;gene-CAALFM_C203160CA	RNR3;RNR1
2	GO:0032977	MF	membrane insertase activity	2/494	0.0456506	gene-CAALFM_C701600WA;gene-CAALFM_C504620CA	CAALFM_C701600WA;CAALFM_C504620CA
2	GO:0008061	MF	chitin binding	2/494	0.0456506	gene-CAALFM_C504130CA;gene-CAALFM_CR10110WA	CHT2;CHT3
2	GO:0016725	MF	oxidoreductase activity, acting on CH or CH2 groups	2/494	0.0456506	gene-CAALFM_CR05570CA;gene-CAALFM_C203160CA	RNR3;RNR1
2	GO:0016728	MF	oxidoreductase activity, acting on CH or CH2 groups, disulfide as acceptor	2/494	0.0456506	gene-CAALFM_CR05570CA;gene-CAALFM_C203160CA	RNR3;RNR1
2	GO:0008526	MF	phosphatidylinositol transfer activity	2/494	0.0456506	gene-CAALFM_C202680WA;gene-CAALFM_C103820WA	PDR17;PDR16
5	GO:0042180	BP	cellular ketone metabolic process	5/494	0.0475912	gene-CAALFM_C103160CA;gene-CAALFM_C205470WA;gene-CAALFM_C206450CA;gene-CAALFM_CR00570WA;gene-CAALFM_C303390CA	COQ4;COQ5;CAALFM_C206450CA;CAALFM_CR00570WA;YAH1
