# Supplementary material for: A Novel Mitochondrial Targeted Compound Phosundoxin Showing Potent Antifungal Activity against Common Clinical Pathogenic Fungi
Source: J Fungi (Basel). 2023 Dec 31;10(1):28. doi: 10.3390/jof10010028 (PMC10817537; doi:10.3390/jof10010028)
Supplement: Supplementary file 1 [file jof-10-00028-s001.zip › Supplementary Materials/Table S5.xlsx]

## Sheet: Table S5
Table S5. The KEGG enrichment analysis of DEGs in the KEGG database.
Num	Pathway id	Description	Database	Pvalue	First Category	Second Category	Gene_ids	Gene_names
41	map03010	Ribosome	KEGG PATHWAY	1.69269e-14	Genetic Information Processing	Translation	gene-CAALFM_C103090WA|gene-CAALFM_C301080WA|gene-CAALFM_C603730CA|gene-CAALFM_C307390CA|gene-CAALFM_C106790CA|gene-CAALFM_C400660WA|gene-CAALFM_CR04010CA|gene-CAALFM_C203950WA|gene-CAALFM_C503070WA|gene-CAALFM_C106450CA|gene-CAALFM_C501050CA|gene-CAALFM_C505290CA|gene-CAALFM_C205710CA|gene-CAALFM_CR04810WA|gene-CAALFM_C207190CA|gene-CAALFM_C111060CA|gene-CAALFM_CR00490WA|gene-CAALFM_C700950WA|gen…	RPS1;MRPL33;CAALFM_C603730CA;CAALFM_C307390CA;MRPL19;CAALFM_C400660WA;MRPL40;CAALFM_C203950WA;RPS5;RPS14B;CAALFM_C501050CA;MRP2;CAALFM_C205710CA;RPS3;CAALFM_C207190CA;RPL2;CAALFM_CR00490WA;YML6;MRPL6;CAALFM_C104820CA;CAALFM_C207680WA;CAALFM_C505250CA;MRPS9;CAALFM_C601980CA;CAALFM_C110470WA;MRP20;CAALFM_C701020CA;MRPL10;MRP17;RPS6A;MRP7;CAALFM_CR08400CA;CAALFM_C703000CA;CAALFM_C101580WA;CAALFM_C30…
14	map00970	Aminoacyl-tRNA biosynthesis	KEGG PATHWAY	2.88173e-06	Genetic Information Processing	Translation	gene-CAALFM_C701870WA|gene-CAALFM_C502770WA|gene-CAALFM_C504650CA|gene-CAALFM_CR01480WA|gene-CAALFM_C601050WA|gene-CAALFM_C703640CA|gene-CAALFM_C200850WA|gene-CAALFM_C102710WA|gene-CAALFM_C206640CA|gene-CAALFM_CR03400WA|gene-CAALFM_C104030WA|gene-CAALFM_C102930CA|gene-CAALFM_CR03110WA|gene-CAALFM_C603450CA	MSK1;MSW1;MSM1;PRS;CAALFM_C601050WA;CAALFM_C703640CA;MSF1;FRS2;VAS1;CAALFM_CR03400WA;CAALFM_C104030WA;MST1;CAALFM_CR03110WA;NAM2
8	map00920	Sulfur metabolism	KEGG PATHWAY	8.4953e-06	Metabolism	Energy metabolism	gene-CAALFM_C113870WA|gene-CAALFM_C209140CA|gene-CAALFM_C400200CA|gene-CAALFM_CR02170WA|gene-CAALFM_C500430WA|gene-CAALFM_C206170CA|gene-CAALFM_C407030WA|gene-CAALFM_C704210CA	MET3;MET10;MET15;MET2;MET14;ECM17;MET16;CAALFM_C704210CA
6	map00300	Lysine biosynthesis	KEGG PATHWAY	0.00032708	Metabolism	Amino acid metabolism	gene-CAALFM_C306590WA|gene-CAALFM_C405540WA|gene-CAALFM_CR05790CA|gene-CAALFM_C202370CA|gene-CAALFM_C102620CA|gene-CAALFM_C200340CA	LYS9;HOM3;ACO2;HOM2;HOM6;ARO8
3	map00261	Monobactam biosynthesis	KEGG PATHWAY	0.000766092	Metabolism	Biosynthesis of other secondary metabolites	gene-CAALFM_C113870WA|gene-CAALFM_C405540WA|gene-CAALFM_C202370CA	MET3;HOM3;HOM2
6	map00860	Porphyrin and chlorophyll metabolism	KEGG PATHWAY	0.00294481	Metabolism	Metabolism of cofactors and vitamins	gene-CAALFM_C501130WA|gene-CAALFM_C600720CA|gene-CAALFM_C502040WA|gene-CAALFM_C202940WA|gene-CAALFM_C402130WA|gene-CAALFM_CR03110WA	CYC3;COX15;CAALFM_C502040WA;MET1;CYT2;CAALFM_CR03110WA
9	map00270	Cysteine and methionine metabolism	KEGG PATHWAY	0.0102983	Metabolism	Amino acid metabolism	gene-CAALFM_C400200CA|gene-CAALFM_C704210CA|gene-CAALFM_C405540WA|gene-CAALFM_CR08340WA|gene-CAALFM_C202370CA|gene-CAALFM_C102620CA|gene-CAALFM_CR02170WA|gene-CAALFM_C200340CA|gene-CAALFM_CR09180WA	MET15;CAALFM_C704210CA;HOM3;CYS3;HOM2;HOM6;MET2;ARO8;CDG1
6	map00770	Pantothenate and CoA biosynthesis	KEGG PATHWAY	0.0119796	Metabolism	Metabolism of cofactors and vitamins	gene-CAALFM_CR04870CA|gene-CAALFM_C505140WA|gene-CAALFM_C202970CA|gene-CAALFM_C305760WA|gene-CAALFM_CR02580WA|gene-CAALFM_C401370WA	CAALFM_CR04870CA;CAALFM_C505140WA;ALD5;CAALFM_C305760WA;PAN6;ILV6
14	map00190	Oxidative phosphorylation	KEGG PATHWAY	0.021067	Metabolism	Energy metabolism	gene-CAALFM_C200610CA|gene-CAALFM_C402890CA|gene-CAALFM_C201180WA|gene-CAALFM_C505280CA|gene-CAALFM_C600720CA|gene-CAALFM_C205930WA|gene-CAALFM_C603130WA|gene-CAALFM_C603400CA|gene-CAALFM_C502040WA|gene-CAALFM_C404310WA|gene-CAALFM_C204590CA|gene-CAALFM_C108930CA|gene-CAALFM_C112320CA|gene-CAALFM_C302400CA	ATP18;QCR9;COX17;SDH4;COX15;COX9;CAALFM_C603130WA;QCR7;CAALFM_C502040WA;COX11;QCR8;CAALFM_C108930CA;ATP19;COX7
4	map00340	Histidine metabolism	KEGG PATHWAY	0.0255221	Metabolism	Amino acid metabolism	gene-CAALFM_CR04870CA|gene-CAALFM_C703720CA|gene-CAALFM_C202970CA|gene-CAALFM_C204810WA	CAALFM_CR04870CA;HIS7;ALD5;HIS3
3	map00450	Selenocompound metabolism	KEGG PATHWAY	0.0302318	Metabolism	Metabolism of other amino acids	gene-CAALFM_C113870WA|gene-CAALFM_CR08340WA|gene-CAALFM_C504650CA	MET3;CYS3;MSM1
